# Supplementary material for: Transcriptomic Response of the Ovarian Follicle Complex in Post-Vitellogenic Rainbow Trout to 17α,20β-Dihdroxy-4-pregnen-3-one In Vitro
Source: Int J Mol Sci. 2024 Nov 26;25(23):12683. doi: 10.3390/ijms252312683 (PMC11640809; doi:10.3390/ijms252312683)
Supplement: Supplementary file 1 [file ijms-25-12683-s001.zip]

Archive with 1 entries (1 files):
- ijms-3330308-supplementary.xlsx
