# Supplementary material for: Transcriptomic Response of the Ovarian Follicle Complex in Post-Vitellogenic Rainbow Trout to 17α,20β-Dihdroxy-4-pregnen-3-one In Vitro
Source: Int J Mol Sci. 2024 Nov 26;25(23):12683. doi: 10.3390/ijms252312683 (PMC11640809; doi:10.3390/ijms252312683)
Supplement: Supplementary file 1 [file ijms-25-12683-s001.zip › ijms-3330308-supplementary.xlsx]

## Sheet: Table S1 primers
Table S1. Primers used in RT-qPCR
Gene	GenBank #	Entrez_id	Forward primer (5'-3')	Reverse primer (5'-3')	Size (bp)
bambi	BX305907	100301651	TCGCCATTCCAGTTTCATTTC	TTCATTGGGTCCAGCACCTT	174
inhba	D88463	110535572	CCAGCCACGTGGCCAGCAT	CGTAGCCCGTGATGCGGTAG	81
fshr	AB030012	100135990	CAGTCACCTGACGATCTGCAA	TGCAGGTCCAGCAGAAACG	93
fst	FJ609941	100301646	GCCGAGAGGAATGCTGTAGA	CCGATCCGCAGACAGG	252
tfr1	BX860777	110509090	GCACCTGGATGTGGAGAAAT	GGACAGACAGCGACTTAGGC	119
adam8a	BX871415	110499148	GGACTGATGTGCTGCAAGAA	GGAACATTGGGTTCAACTGG	91
aqp4	BX885214	110530421	TGTCATTACCAGCCAACTGC	TGAGACAGCCCTCCAGAAGT	114
avt	CA375992	100301660	GAGGCTGGAGGAAGAGTGTG	TTCTGTTTGCTGGGTGACTG	279
ccnl1	BX863114	100136245	TGCTGGACTTGGAGACAACA	ACGCATTCATTCCTTCTTCC	114
cxcl14	BX868653	101268936	CAAAGGGAACGAGTGAGAGAA	GCCTGATGGCCAACTTAAAC	150
cyp19a1	BX083177	110506809	CTCTCCTCTCATACCTCAGGTT	AGAGGAACTGCTGAGTATGAAT	131
cyp1a	AF059711	110523596	TTCACCATCCCACACTGCAC	CCAAGAAGAGGTAGACCTC	268
pgmrc1	AY069921	110502902	CCCAACCAAGCAGAGAGAAA	AGAGGCCAAGCAGACTCAAA	116
ef1a	AF498320	100136004	GGGCAAGGGCTCTTTCAAGT	CGCAATCAGCCTGAGAGGT	188

## Sheet: Table S2 M_C
Table S2. Differentially expressed genes for the 17,20bP versus control treatment comparison (M_C)
geneID	Loc	description Y	type	Omyk_1.0 Chr.	Chr. Accesion	start	end	OmykA_1.1 Gene	Chr_OmykA_1.1	start	end	baseMean	log2Fold Change	lfcSE	stat	pvalue	padj	FISH1-MIH_reads	FISH5-MIH_reads	FISH6-MIH_reads	FISH1-CONTROL_reads	FISH5-CONTROL_reads	FISH6-CONTROL_reads	FISH1-MIH_n	FISH5-MIH_n	FISH6-MIH_n	FISH1-CONTROL_n	FISH5-CONTROL_n	FISH6-CONTROL_n	TPM_FISH1-MIH	TPM_FISH5-MIH	TPM_FISH6-MIH	TPM_FISH1-CONTROL	TPM_FISH5-CONTROL	TPM_FISH6-CONTROL	edgeR_logFC	edgeR_logCPM	edgeR_PValue	edgeR_FDR
gene1000	LOC110525151	transmembrane and coiled-coil domains protein 3-like	CDS	omy01	NC_035077.1	49914385	49964285	LOC110525151	NC_048565.1	53437534	53485553	124.411	1.79458	0.28567	6.282	3.34252e-10	1.27223e-08	212	233	167	62	53	47	226.168	172.903	179.61	54.223	48.3565	65.207	6.6763	4.50062	5.19382	1.65376	1.39782	1.59044	1.78452	3.14328	3.48e-08	1.33e-06
gene10000	sema6a	semaphorin 6A	CDS	omy06	NC_035082.1	8778866	8866382	LOC110525095	NC_048570.1	11629016	11721345	614.95	-2.87276	0.354267	-8.10901	5.10351e-16	3.78584e-14	99	140	218	1065	946	1046	105.616	103.89	234.461	931.411	863.117	1451.2	2.58627	2.24328	5.62426	23.5652	20.697	29.3624	-2.87874	5.43082	6.54e-13	4.99e-11
gene10002	hsd17b4	hydroxysteroid 17-beta dehydrogenase 4	CDS	omy06	NC_035082.1	8952878	8966496	hsd17b4	NC_048570.1	11808873	11822610	2470.93	-0.971652	0.277643	-3.49964	0.000465889	0.00542835	1375	1883	1992	3794	2507	3037	1466.89	1397.32	2142.42	3318.1	2287.35	4213.48	57.9365	48.665	82.8914	135.403	88.4668	137.504	-0.978394	7.43439	0.00101207	0.0133544
gene10008	tle1	transducin like enhancer of split 1	CDS	omy06	NC_035082.1	9174344	9205954	LOC110525269	NC_048570.1	12040527	12063287	479.651	1.27338	0.191416	6.65244	2.8828e-11	1.26086e-09	583	960	653	332	324	184	621.963	712.389	702.309	290.355	295.613	255.279	28.0805	28.3611	31.0613	13.5443	13.0694	9.52301	1.26582	5.07338	1.83e-09	8.76e-08
gene10024	LOC110525286	drebrin-like protein B	CDS	omy06	NC_035082.1	9813244	9863992	si:dkey-40c11.2	NC_048570.1	12721753	12770314	208.868	1.38143	0.229952	6.00749	1.88423e-09	6.55524e-08	314	361	282	140	123	81	334.985	267.888	303.294	122.439	112.224	112.378	11.0473	7.79021	9.79816	4.17191	3.62415	3.06218	1.374	3.88171	9.09e-08	3.29e-06
gene10029	nol6	nucleolar protein 6	CDS	omy06	NC_035082.1	9977572	10001849	nol6	NC_048570.1	12896951	12925948	713.136	-0.635663	0.198802	-3.19747	0.00138637	0.013689	440	838	542	960	899	681	469.406	621.856	582.927	839.582	820.235	944.808	14.8561	17.3545	18.0726	27.4539	25.4207	24.7069	-0.642891	5.64454	0.00277868	0.0303631
gene10030	LOC110525293	aquaporin-3-like	CDS	omy06	NC_035082.1	10018336	10031018	aqp3a	NC_048570.1	12940770	12954059	33.278	5.58877	1.00509	5.56044	2.69091e-08	7.95872e-07	122	23	45	2	1	1	130.153	17.0676	48.398	1.74913	0.912386	1.38738	7.18283	0.830578	2.61649	0.0997351	0.0493074	0.063264	5.46226	1.28857	3.89e-08	1.49e-06
gene10064	c6h9orf116	chromosome 6 C9orf116 homolog	CDS	omy06	NC_035082.1	13521165	13532597	LOC110525321	NC_048570.1	16685793	16694405	730.091	-1.92379	0.358255	-5.36989	7.8783e-08	2.16582e-06	176	523	313	770	1293	1164	187.762	388.104	336.635	673.415	1179.72	1614.91	8.87377	16.1739	15.5851	32.8827	54.5972	63.0622	-1.93018	5.67761	1.2e-06	3.53e-05
gene10084	LOC110525341	serine/threonine-protein kinase Chk2-like	CDS	omy06	NC_035082.1	14300595	14308026	LOC110525341	NC_048570.1	17488588	17496137	222.627	-2.1018	0.261153	-8.04813	8.40669e-16	6.12252e-14	82	114	75	517	363	216	87.4802	84.5962	80.6633	452.15	331.196	299.675	4.26589	3.63762	3.85325	22.7808	15.8153	12.0745	-2.10738	3.97564	1.15e-13	9.66e-12
gene10088	LOC110525347	putative claudin-24	CDS	omy06	NC_035082.1	14391602	14394008	LOC110525347	NC_048570.1	17580148	17581580	7.78798	6.34667	1.56156	4.06432	4.81733e-05	0.000746219	9	8	29	0	0	0	9.60149	5.93657	31.1898	0	0	0	0.519755	0.283376	1.65396	0	0	0	6.99479	-0.577015	8.42e-06	0.000207819
gene10093	LOC110525352	acetyl-CoA carboxylase 2-like	CDS	omy06	NC_035082.1	14471079	14527570	LOC110525352	NC_048570.1	17657066	17715306	304.185	-1.58725	0.298387	-5.31944	1.04085e-07	2.79648e-06	156	198	133	746	411	246	166.426	146.93	143.043	652.425	374.991	341.296	2.12305	1.65279	1.78755	8.59918	4.68441	3.59743	-1.59404	4.42313	2.27e-07	7.68e-06
gene10094	LOC110525353	forkhead box protein N4-like	CDS	omy06	NC_035082.1	14529317	14537741	foxn4	NC_048570.1	17717399	17725579	11.5468	-6.0727	1.3742	-4.41907	9.91251e-06	0.00017956	0	0	1	36	22	12	0	0	1.07551	31.4843	20.0725	16.6486	0	0	0.0473374	1.46157	0.883147	0.618068	-5.72873	-0.0821499	6.62e-09	2.91e-07
gene10108	LOC110525369	uncharacterized LOC110525369	lnc_RNA	omy06	NC_035082.1	14919614	14921106	#N/A	#N/A	#N/A	#N/A	33.5122	-1.58989	0.467496	-3.40086	0.000671741	0.00743661	10	28	17	46	64	38	10.6683	20.778	18.2837	40.23	58.3927	52.7206	1.17503	2.018	1.97273	4.57812	6.29802	4.79791	-1.59022	1.30482	0.000699251	0.00978027
gene10116	ntrk2	neurotrophic receptor tyrosine kinase 2	CDS	omy06	NC_035082.1	15103090	15158342	ntrk2a	NC_048570.1	18305112	18362953	237.75	1.94786	0.3228	6.03427	1.59687e-09	5.58591e-08	384	600	260	130	130	43	409.663	445.243	279.633	113.693	118.61	59.6575	11.6852	11.1989	7.81357	3.35067	3.31303	1.40603	1.93937	4.06926	9.89e-09	4.21e-07
gene10118	naa35	N(alpha)-acetyltransferase 35, NatC auxiliary subunit	CDS	omy06	NC_035082.1	15225007	15237268	naa35	NC_048570.1	18432515	18444766	141.884	-1.07939	0.250744	-4.30473	1.67187e-05	0.000286611	81	131	83	232	185	149	86.4134	97.2114	89.2674	202.899	168.791	206.72	4.26171	4.22754	4.31269	10.3388	8.15169	8.42377	-1.08625	3.32968	0.000152471	0.00263332
gene10123	LOC110525386	vacuolar protein sorting-associated protein 13A-like	CDS	omy06	NC_035082.1	15329956	15388768	LOC110525386	NC_048570.1	18533624	18598158	125.859	-1.08004	0.342022	-3.15781	0.00158959	0.0152861	81	119	63	275	128	112	86.4134	88.3065	67.7572	240.505	116.785	155.387	1.05842	0.953753	0.812986	3.04359	1.40074	1.57257	-1.08594	3.16162	0.00313266	0.0334098
gene10137	LOC110525400	transient receptor potential cation channel subfamily M member 6-like	CDS	omy06	NC_035082.1	15760605	15811724	LOC110525400	NC_048570.1	18975768	19022920	201.967	-1.55918	0.399695	-3.90092	9.58277e-05	0.00137022	99	129	99	485	386	92	105.616	95.7273	106.476	424.164	352.181	127.639	1.56488	1.2507	1.54544	6.49336	5.10986	1.56262	-1.5663	3.84005	0.000303161	0.00480199
gene10146	LOC110525406	AN1-type zinc finger protein 5-like	CDS	omy06	NC_035082.1	16220627	16229508	LOC110525406	NC_048570.1	19460031	19469464	5277.39	3.75826	0.237979	15.7924	3.51021e-56	2.04052e-53	11144	13552	7010	671	914	547	11888.8	10056.6	7539.33	586.833	833.921	758.899	595.112	443.893	369.697	30.3503	40.8771	31.3882	3.75178	8.52628	3.46e-36	1.71e-33
gene10147	LOC110525407	uncharacterized LOC110525407	lnc_RNA	omy06	NC_035082.1	16229341	16233104	#N/A	#N/A	#N/A	#N/A	708.754	1.54111	0.233753	6.59289	4.31338e-11	1.84122e-09	998	1201	1123	324	419	305	1064.7	891.228	1207.8	283.359	382.29	423.152	37.914	27.9853	42.1328	10.4255	13.3309	12.4506	1.5339	5.63356	3.49e-10	1.83e-08
gene10154	LOC110525414	Krueppel-like factor 9	CDS	omy06	NC_035082.1	16604681	16609224	klf9	NC_048570.1	19838904	19843734	781.476	1.39654	0.269224	5.18729	2.13377e-07	5.42297e-06	935	1656	1087	440	342	430	997.488	1228.87	1169.08	384.808	312.036	596.575	64.0247	69.5525	73.5082	25.5194	19.6128	31.6392	1.39008	5.77418	4.93e-07	1.58e-05
gene10160	LOC110525419	cAMP-specific 3',5'-cyclic phosphodiesterase 4D-like	CDS	omy06	NC_035082.1	16822933	16993287	LOC110525419	NC_048570.1	20078698	20131730	135.44	4.79414	0.4314	11.113	1.08454e-28	1.99281e-26	232	451	188	16	5	7	247.505	334.674	202.196	13.993	4.56193	9.71169	8.18717	9.76201	6.55201	0.478242	0.147772	0.265439	4.76916	3.26859	4.34e-25	1.06e-22
gene1017	LOC110525320	sorting nexin-33-like	CDS	omy01	NC_035077.1	50713552	50758017	LOC110525320	NC_048565.1	53989527	54019550	118.304	2.36965	0.344253	6.88346	5.8418e-12	2.77113e-10	216	227	182	57	26	30	230.436	168.45	195.743	49.8502	23.722	41.6215	6.36802	4.10481	5.29898	1.42333	0.641948	0.950369	2.35904	3.07201	6.37e-10	3.24e-08
gene1018	LOC110525327	tyrosine-protein phosphatase non-receptor type 9-like	CDS	omy01	NC_035077.1	50783819	50829824	LOC110525327	NC_048565.1	54044813	54089850	44.1264	-2.41589	0.699113	-3.45566	0.000548955	0.00624375	6	17	21	29	48	111	6.40099	12.6152	22.5857	25.3624	43.7945	154	0.20387	0.354298	0.704681	0.834608	1.3659	4.05272	-2.41199	1.64375	0.00234473	0.0265447
gene10182	hint2	histidine triad nucleotide binding protein 2	CDS	omy06	NC_035082.1	17464253	17466902	hint2	NC_048570.1	20727999	20730282	138.646	-1.31252	0.272073	-4.82415	1.406e-06	3.08529e-05	73	96	84	202	258	130	77.8787	71.2389	90.3429	176.662	235.396	180.36	6.61931	5.33922	7.52211	15.514	19.5923	12.6664	-1.31769	3.29788	1.63e-05	0.0003704
gene10221	LOC110525475	arrestin domain-containing protein 1-like	CDS	omy06	NC_035082.1	18430425	18445062	LOC110525475	NC_048570.1	21718415	21732524	608.284	1.04758	0.266857	3.9256	8.65141e-05	0.00124764	1028	833	693	513	368	292	1096.7	618.146	745.329	448.652	335.758	405.116	64.3393	31.9775	42.8339	27.1946	19.2889	19.6375	1.04102	5.41479	0.000124519	0.00220617
gene10238	LOC110525488	steroidogenic factor 1-like	CDS	omy06	NC_035082.1	18901451	18920757	nr5a1a	NC_048570.1	22215815	22231402	816.197	-3.02969	0.288801	-10.4906	9.54574e-26	1.51087e-23	165	250	160	1264	1249	1527	176.027	185.518	172.082	1105.45	1139.57	2118.53	4.32671	4.02097	4.14347	28.0739	27.4292	43.0263	-3.03442	5.8383	2.56e-22	5.1e-20
gene10248	LOC110525498	endophilin-B2-like	CDS	omy06	NC_035082.1	19257055	19279429	LOC110525498	NC_048570.1	22550214	22572561	424.513	-0.768956	0.210232	-3.65765	0.000254536	0.00323322	330	390	280	694	517	379	352.054	289.408	301.143	606.948	471.704	525.818	17.718	12.8434	14.8466	31.5603	23.247	21.8655	-0.775449	4.89926	0.000507621	0.00744853
gene1025	nat10	N-acetyltransferase 10	CDS	omy01	NC_035077.1	51208608	51246655	nat10	NC_048565.1	54464407	54503021	1068.54	-0.586187	0.165246	-3.54736	0.000389105	0.00463851	762	1114	859	1433	1431	929	812.926	826.668	923.864	1253.25	1305.62	1288.88	22.5079	20.1828	25.0578	35.8516	35.3994	29.4861	-0.593241	6.22688	0.00333452	0.0350721
gene10251	LOC110525499	calcium-binding mitochondrial carrier protein SCaMC-2-A-like	CDS	omy06	NC_035082.1	19321701	19329102	LOC110525499	NC_048570.1	22617119	22625917	636.133	0.994472	0.202373	4.91405	8.92159e-07	2.03308e-05	740	1131	847	410	473	351	789.455	839.283	910.958	358.571	431.559	486.972	40.3072	37.786	45.5623	18.9155	21.5769	20.5437	0.987091	5.47868	5.75e-06	0.000147004
gene10255	LOC110525506	uncharacterized LOC110525506	lnc_RNA	omy06	NC_035082.1	19347901	19349283	LOC110525506	NC_048570.1	22644152	22646088	100.859	-1.20886	0.276895	-4.36575	1.26686e-05	0.000223532	61	83	52	145	166	104	65.0767	61.592	55.9266	126.812	151.456	144.288	6.84369	5.71157	5.76149	13.7788	15.5972	12.5376	-1.21444	2.84478	0.000151482	0.00261879
gene10270	LOC110525528	adenosine receptor A2b-like	CDS	omy06	NC_035082.1	19560566	19578201	LOC110525528	NC_048570.1	22842480	22848238	41.4901	3.51528	0.512744	6.85583	7.09004e-12	3.3238e-10	80	117	53	10	6	4	85.3465	86.8224	57.0021	8.74565	5.47432	5.54953	1.09529	0.982517	0.716612	0.115963	0.0687963	0.0588462	3.48509	1.61499	1.18e-11	7.54e-10
gene10285	LOC110525161	BICD family-like cargo adapter 1	CDS	omy06	NC_035082.1	20066783	20090606	LOC110525161	NC_048570.1	23359077	23392808	83.4191	-1.12141	0.359473	-3.11959	0.00181103	0.0170451	61	54	49	144	87	99	65.0767	40.0719	52.7	125.937	79.3776	137.351	2.85885	1.55228	2.26792	5.71617	3.41473	4.98559	-1.12542	2.57224	0.00443498	0.0438587
gene10286	LOC110525534	uncharacterized LOC110525534	lnc_RNA	omy06	NC_035082.1	20091200	20095361	LOC110525161	NC_048570.1	23359077	23392808	580.979	-1.74021	0.267629	-6.50233	7.90833e-11	3.29225e-09	306	265	261	983	790	794	326.45	196.649	280.708	859.697	720.785	1101.58	11.0482	5.86859	9.30641	30.0612	23.8877	30.8044	-1.74584	5.34949	2.26e-10	1.21e-08
gene10307	LOC110525553	malectin-like	CDS	omy06	NC_035082.1	20417210	20427757	LOC110525553	NC_048570.1	23718380	23728979	373.788	-0.742241	0.224569	-3.30518	0.000949159	0.00995621	299	394	212	594	508	303	318.983	292.376	228.008	519.491	463.492	420.377	6.44582	5.20979	4.5135	10.8461	9.17164	7.01892	-0.748805	4.71723	0.0015022	0.0184449
gene10309	LOC110525555	aspartate beta-hydroxylase domain-containing protein 2-like	CDS	omy06	NC_035082.1	20459026	20480780	LOC110525555	NC_048570.1	23757804	23779720	417.278	1.27545	0.230179	5.54113	3.00534e-08	8.79914e-07	668	650	536	276	246	192	712.644	482.347	576.474	241.38	224.447	266.378	22.0246	13.145	17.4529	7.70766	6.79271	6.80226	1.26849	4.87276	1.24e-07	4.41e-06
gene10315	LOC110525561	lysine-specific demethylase 2B-like	CDS	omy06	NC_035082.1	20592468	20600083	LOC110525561	NC_048570.1	23888654	23911739	346.147	-1.38872	0.241533	-5.74961	8.94519e-09	2.84856e-07	198	298	131	579	576	340	211.233	221.137	140.892	506.373	525.534	471.71	6.61931	6.11055	4.32503	16.3949	16.1267	12.2137	-1.39496	4.60715	3.1e-08	1.2e-06
gene10317	LOC110525564	rho-related GTP-binding protein RhoF-like	pseudogene	omy06	NC_035082.1	20618905	20622677	LOC110525564	NC_048570.1	23915796	23918064	26.5264	-1.48394	0.494696	-2.99969	0.00270254	0.0236081	10	24	12	39	40	34	10.6683	17.8097	12.9061	34.108	36.4955	47.171	0.560959	0.825769	0.664787	1.85301	1.87917	2.04942	-1.48075	0.982273	0.0021786	0.0249775
gene10328	LOC110525574	E3 ubiquitin-protein ligase DTX1-like	CDS	omy06	NC_035082.1	20838618	20897312	dtx1	NC_048570.1	24129400	24184369	53.9287	1.13135	0.363978	3.10828	0.00188178	0.017597	64	105	70	29	40	29	68.2772	77.9175	75.2858	25.3624	36.4955	40.2341	1.31428	1.32255	1.41963	0.504414	0.68793	0.639921	1.1198	1.9675	0.00507073	0.0488427
gene10350	LOC110525596	immediate early response gene 5-like protein	CDS	omy06	NC_035082.1	22151865	22155390	LOC110525596	NC_048570.1	25437496	25439088	50.6216	2.51818	0.47286	5.32543	1.00717e-07	2.71282e-06	67	145	75	21	22	4	71.4777	107.6	80.6633	18.3659	20.0725	5.54953	2.93334	3.89379	3.2428	0.778735	0.806654	0.188178	2.50311	1.89143	6.28e-07	1.96e-05
gene10370	LOC110525615	transmembrane protein 230-like	CDS	omy06	NC_035082.1	23190077	23192218	tmem230b	NC_048570.1	26455731	26457883	200.411	-0.861421	0.220659	-3.90386	9.4672e-05	0.00135733	128	209	125	292	273	196	136.554	155.093	134.439	255.373	249.081	271.927	10.3808	10.3964	10.0116	20.0579	18.5422	17.0804	-0.868666	3.82302	0.000506624	0.00743978
gene10389	LOC110525630	neuropeptide Y receptor type 1-like	CDS	omy06	NC_035082.1	23737861	23746710	LOC110525630	NC_048570.1	27002303	27011563	70.1468	-2.18653	0.458654	-4.76728	1.86731e-06	3.99075e-05	22	19	36	103	98	119	23.4703	14.0994	38.7184	90.0802	89.4139	165.099	0.49766	0.263621	0.804235	1.97346	1.85658	2.89253	-2.18668	2.31889	1.38e-05	0.00032136
gene10420	LOC110525660	PDZ and LIM domain protein 2-like	CDS	omy06	NC_035082.1	24869598	24931031	LOC110525660	NC_048570.1	28110968	28180720	1385.34	2.14012	0.355101	6.02679	1.67251e-09	5.8441e-08	1340	3542	2524	371	471	566	1429.55	2628.42	2714.59	324.463	429.734	785.259	57.7932	93.6994	107.506	13.5528	17.0125	26.2306	2.13315	6.59748	1.14e-07	4.1e-06
gene10424	LOC110525665	type I inositol 1,4,5-trisphosphate 5-phosphatase-like	CDS	omy06	NC_035082.1	25052579	25076400	LOC110525665	NC_048570.1	28276663	28309727	117.172	2.08354	0.51326	4.05942	4.91953e-05	0.000760208	331	174	81	73	37	26	353.121	129.12	87.1164	63.8432	33.7583	36.072	9.96121	3.21181	2.40735	1.86075	0.932529	0.840772	2.07632	3.0593	0.000437035	0.00655553
gene10432	LOC110525674	ubiquitin-conjugating enzyme E2 D4	CDS	omy06	NC_035082.1	25223569	25236150	ube2d4	NC_048570.1	28455590	28467865	1058.39	0.599245	0.171328	3.49764	0.000469388	0.00546116	1184	1713	1200	864	997	620	1263.13	1271.17	1290.61	755.624	909.649	860.178	47.1313	41.8246	47.1747	29.1309	33.2376	26.5198	0.592075	6.21203	0.00390002	0.0397127
gene10439	LOC110526490	tetratricopeptide repeat protein 28-like	CDS	omy06	NC_035082.1	25809864	26122438	LOC110526490	NC_048570.1	29070716	29398888	20.8454	1.52705	0.556899	2.74206	0.00610547	0.0456791	36	41	22	12	9	10	38.4059	30.4249	23.6612	10.4948	8.21148	13.8738	0.619408	0.432688	0.373824	0.174879	0.129686	0.184882	1.51324	0.675712	0.00391211	0.0397756
gene10440	LOC110525680	L-serine dehydratase/L-threonine deaminase-like	CDS	omy06	NC_035082.1	26127332	26130898	LOC110525680	NC_048570.1	29403750	29407010	39.5193	4.44332	0.670111	6.63072	3.34055e-11	1.44525e-09	37	111	97	2	4	4	39.4728	82.37	104.325	1.74913	3.64955	5.54953	3.45181	6.35163	8.93692	0.158037	0.312523	0.400984	4.38636	1.54453	4.41e-11	2.63e-09
gene10452	LOC110525691	B-cell CLL/lymphoma 7 protein family member A-like	CDS	omy06	NC_035082.1	26390568	26398573	LOC110525691	NC_048570.1	29637794	29646752	563.161	-0.964368	0.17443	-5.52869	3.22629e-08	9.37735e-07	342	523	364	831	801	560	364.856	388.104	391.486	726.763	730.821	776.935	27.4163	25.7159	28.8174	56.4243	53.7764	48.2383	-0.971378	5.30528	1.19e-06	3.51e-05
gene10467	LOC110526722	smoothelin-like	CDS	omy06	NC_035082.1	26820665	26865925	LOC110526722	NC_048570.1	30017557	30103886	2555.24	2.28236	0.237356	9.61575	6.86043e-22	8.12376e-20	4450	6320	3050	1210	782	607	4747.4	4689.89	3280.31	1058.22	713.486	842.142	117.914	102.716	79.8131	27.1563	17.3535	17.2828	2.27566	7.48115	9.37e-17	1.16e-14
gene10468	LOC110525706	selenoprotein M-like	CDS	omy06	NC_035082.1	26867404	26869170	LOC110525706	NC_048570.1	30105365	30107695	629.2	2.26035	0.265948	8.49921	1.90891e-17	1.61887e-15	936	1847	700	222	237	175	998.554	1370.61	752.858	194.153	216.236	242.792	73.6328	89.1208	54.3831	14.7921	15.6142	14.7929	2.25331	5.46346	6.24e-16	6.99e-14
gene10470	LOC110525708	S-adenosylmethionine synthase-like	CDS	omy06	NC_035082.1	26928614	26942973	LOC110525708	NC_048570.1	30163994	30178378	2122.9	1.30946	0.259733	5.04156	4.61751e-07	1.10255e-05	1907	5398	2822	1379	1404	847	2034.45	4005.7	3035.09	1206.02	1280.99	1175.11	53.5414	92.9584	78.2468	32.7933	33.0128	25.5531	1.30172	7.21402	3.96e-06	0.000105061
gene10485	LOC110525723	GAS2-like protein 1	CDS	omy06	NC_035082.1	27494997	27534736	LOC110525723	NC_048570.1	30758409	30798593	79.2559	-2.29361	0.373397	-6.14255	8.12096e-10	2.95385e-08	19	40	28	157	102	119	20.2698	29.6829	30.1143	137.307	93.0634	165.099	0.431201	0.556804	0.627559	3.01792	1.93866	2.90198	-2.29663	2.49811	2.42e-08	9.58e-07
gene10492	LOC110525730	LIM domain kinase 2-like	CDS	omy06	NC_035082.1	27786511	27823964	LOC110525730	NC_048570.1	31058538	31095890	795.418	-1.4755	0.312787	-4.71726	2.3904e-06	4.97565e-05	373	420	514	1052	1011	1202	397.928	311.67	552.813	920.042	922.423	1667.64	15.4267	10.6544	20.9941	36.852	35.018	53.4181	-1.48151	5.80058	5.48e-06	0.000141127
gene10493	LOC110525731	sodium- and chloride-dependent GABA transporter ine-like	CDS	omy06	NC_035082.1	27828959	27890247	LOC110525731	NC_048570.1	31099067	31150187	553.587	-2.03915	0.316745	-6.43784	1.21189e-10	4.92281e-09	129	293	274	1080	704	782	137.621	217.427	294.69	944.53	642.32	1084.93	6.88357	9.58978	14.4393	48.8124	31.4611	44.8386	-2.046	5.28008	6.73e-10	3.42e-08
gene10516	LOC110525755	sodium/potassium/calcium exchanger 6, mitochondrial-like	CDS	omy06	NC_035082.1	28442400	28451857	LOC110525755	NC_048570.1	31723773	31733962	1329.1	3.06158	0.269305	11.3685	6.00413e-30	1.19232e-27	2202	4171	1558	321	261	242	2349.16	3095.18	1675.65	280.735	238.133	335.747	104.79	121.747	73.2215	12.9386	10.402	12.3748	3.05473	6.53903	4.65e-24	1.06e-21
gene10523	LOC110525765	clustered mitochondria protein homolog	CDS	omy06	NC_035082.1	28646730	28664196	si:ch211-166a6.5	NC_048570.1	31928078	31944536	282.869	-1.01271	0.231445	-4.37561	1.21093e-05	0.000214612	139	289	185	458	398	268	148.29	214.459	198.97	400.551	363.13	371.819	4.00534	5.10786	5.26462	11.1782	9.60471	8.29813	-1.01999	4.31691	3.43e-05	0.000717956
gene10542	LOC110525781	serine/threonine-protein kinase PLK2-like	CDS	omy06	NC_035082.1	29223069	29227983	LOC110525781	NC_048570.1	32532765	32537679	704.623	0.90377	0.223305	4.04724	5.18249e-05	0.000795843	732	1343	907	470	515	428	780.921	996.602	975.488	411.045	469.879	593.8	38.7775	43.6376	47.4511	21.0886	22.8482	24.3631	0.89664	5.62575	0.000120481	0.00214282
gene10549	LOC110525789	phosphatidylinositol 4-phosphate 5-kinase type-1 beta-like	CDS	omy06	NC_035082.1	29445300	29547783	LOC110525789	NC_048570.1	32772583	32883818	332.376	-1.01686	0.211938	-4.79792	1.60318e-06	3.4727e-05	209	268	221	473	456	364	222.968	198.875	237.688	413.669	416.048	505.008	9.02521	7.09843	9.42484	17.3003	16.4912	16.8901	-1.02325	4.54693	6.57e-06	0.000165489
gene10557	LOC110525797	proteinase-activated receptor 3-like	CDS	omy06	NC_035082.1	29731134	29734248	LOC110525797	NC_048570.1	33073701	33076106	282.645	1.80169	0.403898	4.46075	8.16736e-06	0.000149987	438	361	541	165	67	125	467.272	267.888	581.851	144.303	61.1299	173.423	22.1398	11.1924	27.0064	7.06424	2.83629	6.78938	1.7937	4.31174	6.85e-05	0.00130508
gene10565	LOC110525805	claudin-4-like	CDS	omy06	NC_035082.1	29933102	29935024	LOC110525805	NC_048570.1	33279198	33280948	71.8716	3.21179	0.499213	6.4337	1.24532e-10	5.03353e-09	145	207	76	11	27	5	154.691	153.609	81.7388	9.62021	24.6344	6.93692	10.4814	9.17783	5.42546	0.673484	1.63453	0.388368	3.19597	2.37684	5.54e-09	2.48e-07
gene10574	LOC110525814	voltage-dependent anion-selective channel protein 2-like	CDS	omy06	NC_035082.1	30010618	30019989	LOC110525814	NC_048570.1	33352672	33367435	2173.11	-0.707818	0.216832	-3.26436	0.00109711	0.0112534	1376	2500	1512	2617	2696	2408	1467.96	1855.18	1626.17	2288.74	2459.79	3340.82	79.136	88.1885	85.8771	127.48	129.853	148.81	-0.714379	7.24934	0.0033453	0.0351655
gene10581	LOC110525821	single-stranded DNA-binding protein 2-like	CDS	omy06	NC_035082.1	30257993	30348250	LOC110525821	NC_048570.1	33600684	33691211	695.95	1.64693	0.377678	4.36068	1.29661e-05	0.000227901	1168	1798	545	472	453	132	1246.06	1334.24	586.154	412.794	413.311	183.135	56.4725	53.3213	26.0232	19.3294	18.3429	6.85786	1.63971	5.60985	0.00014914	0.0025807
gene10582	LOC110525822	uncharacterized LOC110525822	CDS	omy06	NC_035082.1	30381127	30386991	si:ch211-127m7.2	NC_048570.1	33724618	33730221	185.533	1.06032	0.283899	3.73484	0.000187834	0.00248158	249	414	166	131	125	96	265.641	307.218	178.535	114.568	114.048	133.189	23.1521	23.6106	15.243	10.3168	9.73369	9.59142	1.05266	3.71404	0.000543857	0.00790822
gene10585	LOC110525826	ctenidin-3-like	CDS	omy06	NC_035082.1	30432341	30436391	LOC110525826	NC_048570.1	33774059	33778109	340.814	8.98496	0.761207	11.8036	3.741e-32	8.42303e-30	692	943	561	4	0	0	738.248	699.774	603.362	3.49826	0	0	45.3307	37.8892	36.2928	0.221936	0	0	8.85409	4.58238	1.75e-89	1.08e-85
gene1060	LOC110525737	adenosine kinase-like	CDS	omy01	NC_035077.1	55315376	55351908	LOC110525737	NC_048565.1	59212580	59248510	605.414	-0.702808	0.204924	-3.42961	0.000604455	0.00678331	365	663	465	890	726	584	389.394	491.994	500.113	778.363	662.392	810.232	21.9072	24.4075	27.5624	45.2445	36.4927	37.6641	-0.709987	5.40896	0.00111917	0.0144839
gene10616	LOC110525856	semaphorin-4C-like	CDS	omy06	NC_035082.1	32719949	32771121	LOC110525856	NC_048570.1	36068768	36123969	430.074	-1.70379	0.27946	-6.09672	1.08268e-09	3.86333e-08	180	217	236	903	522	510	192.03	161.03	253.821	789.732	476.266	707.566	4.7823	3.53623	6.19223	20.3205	11.6148	14.5598	-1.7105	4.91769	2.03e-09	9.63e-08
gene10631	LOC110525872	erlin-2-like	CDS	omy06	NC_035082.1	33336443	33351615	LOC110525872	NC_048570.1	36748519	36764097	204.269	-0.822295	0.224274	-3.66648	0.000245913	0.0031462	147	192	134	331	280	171	156.824	142.478	144.118	289.481	255.468	237.243	3.93943	3.15598	3.54643	7.51321	6.2842	4.92417	-0.828306	3.85123	0.00105257	0.0137808
gene10632	znf703	zinc finger protein 703	CDS	omy06	NC_035082.1	33363163	33367110	LOC110525874	NC_048570.1	36776871	36780823	175.697	-2.63019	0.332221	-7.91699	2.43337e-15	1.67671e-13	34	86	42	257	318	284	36.2723	63.8182	45.1715	224.763	290.139	394.017	1.55211	2.40802	1.8935	9.9371	12.1576	13.9311	-2.63449	3.63144	1.7e-13	1.39e-11
gene10634	LOC110525876	nucleolysin TIA-1-like	CDS	omy06	NC_035082.1	33558013	33575926	LOC110525876	NC_048570.1	36970068	36987765	600.925	1.61033	0.23768	6.77521	1.24226e-11	5.66584e-10	1064	953	812	324	309	234	1135.11	707.194	873.315	283.359	281.927	324.648	56.7762	31.1913	42.7908	14.6437	13.8089	13.4172	1.60354	5.39667	9.18e-11	5.24e-09
gene10650	c6h8orf4		CDS	omy06	NC_035082.1	34084771	34085788	tcim	NC_048570.1	37499196	37500229	1188.38	-0.912173	0.271064	-3.36516	0.000764998	0.00830228	770	1490	507	1624	1672	1234	821.46	1105.69	545.284	1420.29	1525.51	1712.03	105.142	124.792	68.3695	187.824	191.204	181.059	-0.918316	6.38042	0.00117497	0.0150849
gene10656	LOC110525897	netrin receptor UNC5D-like	CDS	omy06	NC_035082.1	34611148	34823797	LOC110525897	NC_048570.1	38024018	38235017	395.907	-1.45465	0.290177	-5.01299	5.35905e-07	1.26824e-05	165	293	224	725	415	525	176.027	217.427	240.914	634.059	378.64	728.376	3.81947	4.1601	5.1208	14.2147	8.04532	13.0587	-1.46083	4.79769	6.58e-07	2.04e-05
gene10664	LOC110525904	serine/threonine-protein kinase A-Raf-like	CDS	omy06	NC_035082.1	35166482	35197533	araf	NC_048570.1	38590907	38619861	478.473	0.792775	0.212476	3.73113	0.000190625	0.00251327	661	754	517	450	344	247	705.176	559.522	556.039	393.554	313.861	342.684	16.0046	11.1978	12.3625	9.22867	6.97556	6.42632	0.785895	5.07015	0.000435166	0.00653278
gene10666	LOC110525906	rab-like protein 6	CDS	omy06	NC_035082.1	35213487	35242362	rabl6b	NC_048570.1	38635426	38664625	496.409	-0.799864	0.216523	-3.69413	0.000220637	0.00286058	278	503	387	737	618	493	296.579	373.262	416.223	644.554	563.855	683.98	6.74525	7.48579	9.27331	15.1462	12.5579	12.8535	-0.80702	5.12344	0.00033419	0.00520717
gene1068	paox	polyamine oxidase	CDS	omy01	NC_035077.1	55511189	55529241	si:dkey-275b16.2	NC_048565.1	59406144	59422417	468.503	-0.678664	0.216249	-3.13835	0.00169901	0.0161429	360	427	353	616	558	492	384.059	316.865	379.655	538.732	509.112	682.593	18.9985	13.8217	18.3976	27.5346	24.6619	27.8999	-0.685022	5.03974	0.00228378	0.0259658
gene10687	LOC110525925	phosphoglucomutase-like protein 5	CDS	omy06	NC_035082.1	36120864	36168802	pgm5	NC_048570.1	39536644	39583427	80.0328	1.95056	0.451623	4.31899	1.56743e-05	0.000271033	160	194	63	51	37	14	170.693	143.962	67.7572	44.6028	33.7583	19.4234	8.41183	6.25589	3.27101	2.27103	1.6291	0.790896	1.9413	2.52674	7.46e-05	0.00141135
gene10697	gk	glucokinase	CDS	omy06	NC_035082.1	36486453	36491703	gk	NC_048570.1	39906570	39911822	13.8419	-3.78218	0.861083	-4.39235	1.12131e-05	0.000200393	3	2	1	37	31	12	3.2005	1.48414	1.07551	32.3589	28.284	16.6486	0.155198	0.0634616	0.0510899	1.62124	1.34308	0.667062	-3.714	0.150604	4.51e-07	1.46e-05
gene1070	cxcf1a	chemokine CXCF1a	CDS	omy01	NC_035077.1	55585675	55588078	cxcf1a	NC_048565.1	59483481	59485882	81.0836	-1.22999	0.317911	-3.86898	0.000109292	0.00153798	53	67	36	124	111	95	56.5421	49.7188	38.7184	108.446	101.275	131.801	17.7954	13.7982	11.9373	35.2643	31.2127	34.2749	-1.23534	2.53387	0.0005634	0.00814238
gene10703	star	steroidogenic acute regulatory protein	CDS	omy06	NC_035082.1	36621392	36625769	star	NC_048570.1	40036206	40040599	1772.36	1.17364	0.275211	4.26451	2.00339e-05	0.00033765	2234	3066	2517	835	1114	1097	2383.3	2275.19	2707.06	730.261	1016.4	1521.96	175.545	147.772	195.325	55.5741	73.3104	92.6257	1.16742	6.95349	6.73e-05	0.00128652
gene10708	LOC110525945	phospholipid phosphatase 1-like	CDS	omy06	NC_035082.1	36771869	36779063	LOC110525945	NC_048570.1	40185171	40191808	971.348	-1.52192	0.264133	-5.76192	8.3161e-09	2.67487e-07	400	881	393	1328	1492	1299	426.733	653.765	422.676	1161.42	1361.28	1802.21	27.6078	37.2963	26.7877	77.6341	86.2418	96.3391	-1.528	6.08957	2.79e-08	1.09e-06
gene10730	LOC110525965	dual specificity protein phosphatase CDC14A-like	CDS	omy06	NC_035082.1	37082025	37099112	LOC110525965	NC_048570.1	40544850	40561617	68.8025	-1.15236	0.310289	-3.71384	0.000204136	0.00267376	38	60	40	115	103	65	40.5396	44.5243	43.0204	100.575	93.9758	90.1799	0.959181	0.928934	0.99712	2.45865	2.17736	1.763	-1.15741	2.30649	0.00104375	0.0136895
gene10733	LOC110525968	uncharacterized LOC110525968	lnc_RNA	omy06	NC_035082.1	37618842	37624487	#N/A	#N/A	#N/A	#N/A	229.379	1.22888	0.243035	5.05639	4.2727e-07	1.02712e-05	344	415	269	172	124	107	366.99	307.96	289.312	150.425	113.136	148.45	18.7227	13.854	14.4589	7.92906	5.65209	6.25771	1.22132	4.01573	3.65e-06	9.75e-05
gene10736	LOC110525971	growth arrest and DNA damage-inducible protein GADD45 gamma-like	CDS	omy06	NC_035082.1	37923728	37925472	gadd45ga	NC_048570.1	41390670	41392415	237.121	3.36247	0.352744	9.53234	1.53783e-21	1.78791e-19	372	750	317	30	42	46	396.861	556.554	340.937	26.2369	38.3202	63.8196	39.6854	49.0756	33.3978	2.71076	3.75244	5.2731	3.35209	4.06434	2.44e-18	3.45e-16
gene10738	nim1k	NIM1 serine/threonine protein kinase	CDS	omy06	NC_035082.1	37939213	37962323	nim1k	NC_048570.1	41406077	41429279	112.195	1.2798	0.29379	4.35617	1.32359e-05	0.00023226	151	227	136	56	79	55	161.092	168.45	146.269	48.9756	72.0785	76.3061	6.95949	6.41717	6.19028	2.1861	3.04933	2.72386	1.26976	2.99747	0.000133491	0.00234385
gene10743	c6h5orf51	chromosome 6 C5orf51 homolog	CDS	omy06	NC_035082.1	38100065	38104649	c6h5orf51	NC_048570.1	41566051	41570657	555.963	0.689924	0.197682	3.49008	0.000482878	0.00560384	746	856	584	492	441	320	795.856	635.213	628.098	430.286	402.362	443.963	62.7333	44.1519	48.5001	35.0434	31.0581	28.9155	0.683171	5.28574	0.00141239	0.0174851
gene10751	dph7	diphthamide biosynthesis 7	CDS	omy06	NC_035082.1	38673220	38683039	dph7	NC_048570.1	42129218	42139055	338.271	-0.77081	0.213661	-3.60763	0.000309012	0.00382194	226	310	259	456	432	351	241.104	230.042	278.557	398.801	394.151	486.972	13.8028	11.6128	15.6218	23.5888	22.0963	23.035	-0.777481	4.57203	0.000625441	0.00888198
gene10776	LOC110526012	calcineurin B homologous protein 3-like	CDS	omy06	NC_035082.1	40707961	40721049	LOC110526012	NC_048570.1	44295614	44309360	2195.03	-1.41672	0.392767	-3.60702	0.000309735	0.00382941	503	1906	1522	2512	3113	3276	536.616	1414.39	1636.93	2196.91	2840.26	4545.07	57.0308	132.55	170.422	241.237	295.595	399.123	-1.42387	7.26347	0.00186351	0.0220368
gene10777	fbxw8	F-box and WD repeat domain containing 8	CDS	omy06	NC_035082.1	40721201	40748472	fbxw8	NC_048570.1	44309894	44345449	587.104	-1.19027	0.373857	-3.18375	0.00145378	0.0142098	187	504	464	638	760	864	199.498	374.004	499.037	557.972	693.414	1198.7	8.34212	13.7906	20.442	24.1067	28.3939	41.4161	-1.1971	5.36291	0.00380943	0.0390046
gene10781	LOC110526015	cytosolic arginine sensor for mTORC1 subunit 1-like	CDS	omy06	NC_035082.1	40777664	40806533	LOC110526015	NC_048570.1	44365856	44394019	311.87	-1.33601	0.256617	-5.20623	1.92714e-07	4.93706e-06	163	181	208	449	519	341	173.894	134.315	223.706	392.68	473.528	473.098	9.47237	6.45158	11.9373	22.1003	25.2589	21.2935	-1.34256	4.45582	4.25e-07	1.38e-05
gene10791	taok3	TAO kinase 3	CDS	omy06	NC_035082.1	41162585	41258340	taok3a	NC_048570.1	44762891	44855594	253.197	1.10225	0.226191	4.87308	1.09871e-06	2.44964e-05	283	517	326	168	195	114	301.913	383.651	350.617	146.927	177.915	158.162	8.91424	9.98862	10.1411	4.48218	5.1441	3.85855	1.09413	4.15755	9.01e-06	0.000220857
gene10794	hspb8	heat shock protein family B (small) member 8	CDS	omy06	NC_035082.1	41565662	41589155	LOC110526027	NC_048570.1	45155981	45178825	188.235	-2.38136	0.449096	-5.30257	1.14182e-07	3.03713e-06	23	115	66	220	330	328	24.5371	85.3382	70.9837	192.404	301.087	455.062	1.64124	5.03336	4.65112	13.2968	19.7212	25.15	-2.3873	3.72857	3.7e-06	9.87e-05
gene10804	LOC110526036	heparan sulfate glucosamine 3-O-sulfotransferase 1-like	CDS	omy06	NC_035082.1	42216567	42241012	LOC110526036	NC_048570.1	45813398	45837739	2155.79	1.18851	0.231389	5.1364	2.80052e-07	6.98426e-06	2886	4742	2225	1841	1267	849	3078.88	3518.9	2393.01	1610.07	1155.99	1177.89	118.444	119.37	90.1815	63.996	43.5482	37.4408	1.18151	7.23694	4.86e-06	0.000126712
gene10813	fam189a2	family with sequence similarity 189 member A2	CDS	omy06	NC_035082.1	42610318	42675337	LOC110526905	NC_048570.1	46199519	46263098	333.655	-1.42595	0.272525	-5.23236	1.67361e-07	4.32919e-06	121	256	208	642	438	359	129.087	189.97	223.706	561.47	399.625	498.071	6.41238	8.32129	10.886	28.8171	19.4395	20.4432	-1.43307	4.55341	2.42e-07	8.15e-06
gene10818	sec14l2	SEC14 like lipid binding 2	CDS	omy06	NC_035082.1	42888247	42931926	LOC110526048	NC_048570.1	46471484	46514756	175.301	1.26954	0.349173	3.63585	0.000277062	0.00347245	148	412	259	123	77	95	157.891	305.734	278.557	107.571	70.2537	131.801	6.11195	10.4359	10.563	4.30234	2.66309	4.21563	1.26103	3.63173	0.000567767	0.00819482
gene1083	LOC110525964	prominin-1-A-like	CDS	omy01	NC_035077.1	56174390	56207681	LOC110525964	NC_048565.1	60089990	60124142	103.151	1.07814	0.315652	3.4156	0.000636418	0.00709221	125	183	141	64	98	38	133.354	135.799	151.647	55.9721	89.4139	52.7206	4.54029	4.07701	5.05782	1.96895	2.9811	1.48313	1.07033	2.87967	0.00215739	0.0248027
gene10856	cntrl	centriolin	CDS	omy06	NC_035082.1	44686513	44794981	cntrl	NC_048570.1	48419773	48528758	199.851	-1.19714	0.300223	-3.98751	6.67693e-05	0.000993831	125	187	85	388	220	213	133.354	138.767	91.4184	339.331	200.725	295.513	2.47024	2.26667	1.6589	6.49446	3.64107	4.52304	-1.20298	3.81932	0.000135894	0.00237815
gene10872	LOC110526095	protein FAM160B2-like	CDS	omy06	NC_035082.1	45491678	45504377	fam160b2	NC_048570.1	50300082	50312773	899.021	0.580035	0.162272	3.57446	0.000350948	0.00425826	1007	1395	1044	828	785	520	1074.3	1035.19	1122.83	724.14	716.223	721.439	43.0174	36.5515	44.0439	29.959	28.0841	23.8692	0.572939	5.97709	0.00379432	0.0388821
gene10884	LOC110526917	aromatase-like	CDS	omy06	NC_035082.1	45934943	45939546	LOC110506809	NC_048570.1	81120998	81128689	243.13	-2.4234	0.542448	-4.46752	7.91317e-06	0.000146074	17	129	107	261	710	255	18.1361	95.7273	115.08	228.261	647.794	353.783	1.42013	6.60975	8.8274	18.4672	49.6722	22.8897	-2.43156	4.10094	0.000787664	0.0108249
gene10887	LOC110526107	secretogranin-3-like	CDS	omy06	NC_035082.1	45991901	46001223	LOC110526107	NC_048570.1	81435094	81466198	29.7159	8.28381	1.32718	6.24166	4.32948e-10	1.6285e-08	98	53	32	0	0	0	104.55	39.3298	34.4164	0	0	0	10.495	3.48137	3.38437	0	0	0	8.93229	1.14823	3.03e-13	2.42e-11
gene10890	LOC110526920	secretogranin-3-like	CDS	omy06	NC_035082.1	46054435	46072357	LOC110526920	NC_048590.1	41688562	41722381	70.0967	7.7002	1.15985	6.63895	3.15918e-11	1.37235e-09	237	83	97	0	2	0	252.839	61.592	104.325	0	1.82477	0	21.6596	4.65262	8.75478	0	0.153077	0	7.46184	2.3292	8.88e-15	8.68e-13
gene10919	prdm6	PR/SET domain 6	CDS	omy06	NC_035082.1	46836862	46894461	prdm6	NC_048570.1	51232244	51288065	30.5309	-1.42309	0.498209	-2.85641	0.00428459	0.0343498	20	17	15	67	33	32	21.3366	12.6152	16.1327	58.5958	30.1087	44.3963	0.756905	0.394618	0.560625	2.14767	1.04593	1.30131	-1.42364	1.17722	0.00438015	0.043444
gene10939	prmt3	protein arginine methyltransferase 3	CDS	omy06	NC_035082.1	49478750	49585832	prmt3	NC_048570.1	53899067	54007283	188.732	-0.99723	0.252907	-3.94307	8.04466e-05	0.00117445	95	206	114	271	284	187	101.349	152.867	122.608	237.007	259.118	259.441	6.22608	8.28086	7.37848	15.0433	15.5878	13.169	-1.00466	3.73754	0.000272495	0.00437799
gene10952	LOC110526163	kinesin-like protein KIFC3	CDS	omy06	NC_035082.1	50933913	51011456	LOC110526163	NC_048570.1	55375096	55448136	793.282	1.97757	0.288748	6.84878	7.44836e-12	3.48156e-10	1122	2315	820	383	413	181	1196.99	1717.9	881.919	334.958	376.816	251.116	26.3364	33.3297	19.0085	7.61455	8.11877	4.56523	1.96997	5.79717	8.15e-11	4.69e-09
gene10957	LOC110526168	neuron navigator 2-like	CDS	omy06	NC_035082.1	51129552	51260111	LOC110526168	NC_048570.1	55568135	55703094	301.674	-4.68034	0.326995	-14.3132	1.81015e-46	8.15126e-44	16	32	25	680	458	526	17.0693	23.7463	26.8878	594.704	417.873	729.764	0.217856	0.267249	0.33617	7.84223	5.22265	7.69583	-4.67956	4.40725	1.02e-40	6.44e-38
gene10989	LOC110526199	diacylglycerol kinase zeta-like	CDS	omy06	NC_035082.1	52852293	52916095	LOC110526199	NC_048570.1	57300800	57425432	317.797	-3.36055	0.277822	-12.0961	1.10799e-33	2.83398e-31	36	92	57	634	556	488	38.4059	68.2706	61.3041	554.474	507.287	677.043	0.888687	1.393	1.38961	13.2562	11.4947	12.9446	-3.36489	4.48284	7.45e-30	2.6e-27
gene10990	LOC110526200	cyclic AMP-responsive element-binding protein 3-like protein 1	CDS	omy06	NC_035082.1	52975870	53002796	creb3l1	NC_048570.1	57429610	57457907	39.1212	-2.00407	0.448764	-4.46576	7.97835e-06	0.000147107	11	29	12	80	57	48	11.7351	21.5201	12.9061	69.9652	52.006	66.5944	0.66888	1.08161	0.720622	4.12029	2.90273	3.1363	-2.00355	1.51736	1.25e-05	0.000294243
gene11002	LOC110526214	CD59 glycoprotein-like	CDS	omy06	NC_035082.1	53183834	53186892	LOC110526214	NC_048570.1	57639437	57642487	477.25	-0.689122	0.224134	-3.07459	0.0021079	0.0192499	347	577	276	604	722	419	370.191	428.175	296.841	528.237	658.743	581.314	36.9333	37.6688	29.0114	54.4512	64.358	47.9208	-0.695809	5.06771	0.00263684	0.0291397
gene11003	LOC110525041	apelin receptor B-like	CDS	omy06	NC_035082.1	53189067	53191438	aplnr2	NC_048570.1	57644667	57647053	10.2627	-3.3342	0.982805	-3.39253	0.000692501	0.00762419	3	3	0	21	11	20	3.2005	2.22622	0	18.3659	10.0362	27.7477	0.195599	0.119973	0	1.1597	0.60064	1.40119	-3.24496	-0.279555	5.74e-05	0.00112662
gene11017	LOC110526229	two pore calcium channel protein 2-like	CDS	omy06	NC_035082.1	53648721	53671552	LOC110526229	NC_048570.1	58112865	58136498	65.3953	-1.35432	0.351924	-3.84832	0.000118932	0.00165614	29	41	46	103	111	65	30.9381	30.4249	49.4735	90.0802	101.275	90.1799	0.477456	0.414034	0.747934	1.43633	1.5305	1.14992	-1.35775	2.23311	0.000498709	0.00734393
gene11023	LOC110526233	adhesion G-protein coupled receptor G2-like	CDS	omy06	NC_035082.1	53760647	53768311	LOC110526233	NC_048570.1	58228407	58236139	117.111	-2.14274	0.586468	-3.65364	0.000258554	0.00327905	42	88	18	401	180	42	44.8069	65.3023	19.3592	350.7	164.23	58.2701	1.47133	1.89086	0.622735	11.8983	5.28092	1.58099	-2.14885	3.06989	0.00291994	0.0315809
gene11024	LOC110526235	adhesion G protein-coupled receptor G3-like	CDS	omy06	NC_035082.1	53768449	53775624	LOC110526235	NC_048570.1	58236260	58243577	147.244	-2.71874	0.402992	-6.74638	1.51576e-11	6.84489e-10	37	63	28	376	342	91	39.4728	46.7505	30.1143	328.836	312.036	126.252	2.32409	2.42721	1.73692	20.0042	17.9909	6.14204	-2.72328	3.39054	7e-10	3.54e-08
gene11039	dpy19l3	dpy-19 like C-mannosyltransferase 3	CDS	omy06	NC_035082.1	54515713	54551785	LOC110526249	NC_048570.1	59005106	59040757	136.647	-1.10423	0.29829	-3.70187	0.000214016	0.00278832	68	106	102	262	176	122	72.5446	78.6596	109.702	229.136	160.58	169.261	1.7909	1.71232	2.65298	5.84448	3.88197	3.45258	-1.11037	3.27744	0.000658703	0.00928674
gene11043	LOC110526254	uncharacterized LOC110526254	lnc_RNA	omy06	NC_035082.1	55022053	55025952	znf536	NC_048570.1	59507092	59698393	38.4819	-1.29286	0.426309	-3.03268	0.00242396	0.0215994	28	27	16	55	69	38	29.8713	20.0359	17.2082	48.1011	62.9547	52.7206	1.35191	0.799596	0.762923	2.24924	2.79008	1.97149	-1.29459	1.49581	0.00313336	0.0334098
gene11061	LOC110526272	neuropilin and tolloid-like protein 2	CDS	omy06	NC_035082.1	56016912	56032031	LOC110526272	NC_048570.1	60543727	60558897	331.704	1.05868	0.259823	4.07464	4.60862e-05	0.000719466	470	450	473	231	207	184	501.411	333.932	508.717	202.024	188.864	255.279	21.7124	12.7508	21.5795	9.03865	8.0086	9.13374	1.05161	4.5427	7.27e-05	0.00137723
gene11071	LOC110526282	CKLF-like MARVEL transmembrane domain-containing protein 3	CDS	omy06	NC_035082.1	57485699	57493690	LOC110526282	NC_048570.1	61971487	61979525	1199.72	1.89619	0.257502	7.36378	1.78779e-13	9.99286e-12	1641	2551	1885	518	411	504	1750.67	1893.02	2027.34	453.024	374.991	699.241	74.0611	70.6169	84.0162	19.8013	15.5346	24.4418	1.88954	6.39094	6.63e-12	4.39e-10
gene11073	LOC110526283	cytoplasmic dynein 1 light intermediate chain 2-like	CDS	omy06	NC_035082.1	57514340	57527763	LOC110526283	NC_048570.1	61998497	62013417	873.049	0.603025	0.18557	3.24959	0.00115573	0.0117454	944	1458	996	837	826	427	1007.09	1081.94	1071.21	732.011	753.631	592.413	38.5945	36.5618	40.2145	28.9841	28.282	18.7587	0.595761	5.93525	0.00463569	0.0454916
gene11078	LOC110526288	GTP-binding protein RAD-like	CDS	omy06	NC_035082.1	57655940	57658274	LOC110526288	NC_048570.1	62149871	62152675	40.0543	-3.25713	0.56042	-5.81194	6.17529e-09	2.02274e-07	3	14	8	61	62	78	3.2005	10.389	8.60409	53.3484	56.5679	108.216	0.293055	0.838826	0.771769	5.04706	5.07219	8.18733	-3.24399	1.52881	2.18e-08	8.76e-07
gene11109	LOC110526294	piezo-type mechanosensitive ion channel component 1-like	CDS	omy06	NC_035082.1	57821779	57896622	LOC110526294	NC_048570.1	62386430	62458694	1318.3	-0.869815	0.165371	-5.25978	1.44227e-07	3.7828e-06	883	1320	814	2064	1758	1228	942.012	979.535	875.466	1805.1	1603.98	1703.71	12.6018	11.5548	11.4728	24.9497	21.012	18.8318	-0.876783	6.52992	2.31e-05	0.000505477
gene11110	LOC110526297	DNA replication factor Cdt1-like	CDS	omy06	NC_035082.1	57898234	57902552	LOC110526297	NC_048570.1	62460321	62464733	563.479	0.741787	0.257211	2.88396	0.00392703	0.0320457	813	696	682	567	443	262	867.334	516.482	733.499	495.878	404.187	363.494	45.3315	23.8032	37.5547	26.7778	20.6866	15.6975	0.734491	5.30511	0.00479657	0.0467241
gene11126	LOC110526312	trace amine-associated receptor 13c-like	CDS	omy06	NC_035082.1	58459981	58471089	LOC110526312	NC_048570.1	63163852	63175505	33.0059	1.8215	0.440902	4.13132	3.60693e-05	0.000575166	44	75	48	17	15	11	46.9406	55.6554	51.6245	14.8676	13.6858	15.2612	2.51594	2.63042	2.71056	0.823338	0.718315	0.675866	1.8056	1.29714	4.74e-05	0.000951857
gene11133	LOC110526941	U3 small nucleolar ribonucleoprotein protein MPP10-like	pseudogene	omy06	NC_035082.1	58543670	58548389	LOC110526941	NC_048570.1	63235956	63240653	22.2308	-1.54058	0.536377	-2.8722	0.0040763	0.0329776	8	21	9	43	36	21	8.53465	15.5835	9.6796	37.6063	32.8459	29.1351	0.544053	0.875966	0.604455	2.47686	2.05036	1.53459	-1.53571	0.76073	0.0020421	0.0237572
gene11138	LOC100750227	tight junction protein ZO-1	CDS	omy06	NC_035082.1	58669057	58828919	LOC100750227	NC_048570.1	63338529	63527846	3100.84	2.47437	0.220566	11.2182	3.31782e-29	6.27676e-27	6057	5523	4841	1031	976	754	6461.8	4098.46	5206.55	901.676	890.489	1046.09	100.954	56.4622	79.6841	14.5548	13.6236	13.5039	2.46777	7.75962	7.66e-21	1.37e-18
gene11140	casc4	cancer susceptibility 4	CDS	omy06	NC_035082.1	58971608	58987155	golm2	NC_048570.1	63684063	63699115	1274.71	-0.808805	0.224738	-3.59888	0.000319586	0.00393749	712	1125	1102	1830	1663	1262	759.584	834.831	1185.21	1600.45	1517.3	1750.88	24.2876	23.5382	37.1241	52.8734	47.5087	46.2578	-0.816201	6.48079	0.00074988	0.0103943
gene11148	LOC110526330	immunoglobulin superfamily DCC subclass member 4-like	CDS	omy06	NC_035082.1	59221979	59279061	igdcc4	NC_048570.1	63953033	64013404	10.2398	-3.56336	0.985693	-3.61509	0.000300248	0.00373088	3	1	1	32	19	8	3.2005	0.742072	1.07551	27.9861	17.3353	11.0991	0.0749625	0.0153264	0.0246771	0.677259	0.397606	0.2148	-3.49209	-0.219145	2.43e-05	0.000529901
gene11157	LOC110526341	ubiquitin-conjugating enzyme E2 Q2-like	CDS	omy06	NC_035082.1	59932204	59950182	LOC110526341	NC_048570.1	64697204	64715114	1195.32	0.702542	0.182484	3.84989	0.000118173	0.00164772	1546	1763	1381	1108	930	657	1649.32	1308.27	1485.28	969.018	848.519	911.511	42.006	29.3813	37.0566	25.499	21.1622	19.1817	0.695752	6.38723	0.00113859	0.0146993
gene11164	LOC110526349	neuroplastin-like	CDS	omy06	NC_035082.1	60134138	60178331	LOC110526349	NC_048570.1	64899801	64962147	72.4545	1.70947	0.432818	3.94963	7.82711e-05	0.00114789	134	170	60	37	51	16	142.955	126.152	64.5307	32.3589	46.5317	22.1981	6.88859	5.36032	3.04612	1.61105	2.19569	0.883825	1.70028	2.3868	0.000272239	0.00437578
gene1117	LOC110526301	BAG family molecular chaperone regulator 3-like	CDS	omy01	NC_035077.1	57765684	57772239	bag3	NC_048565.1	61677780	61684168	246.817	2.62034	0.265746	9.86032	6.18518e-23	7.84733e-21	354	718	337	76	73	54	377.658	532.807	362.447	66.4669	66.6042	74.9187	16.5183	20.5496	15.5297	3.0037	2.85273	2.70755	2.61076	4.12164	1.09e-19	1.75e-17
gene11179	LOC110526366	ADM-like	CDS	omy06	NC_035082.1	60960846	60964059	LOC110526366	NC_048570.1	65768783	65771390	548.935	1.13582	0.226764	5.00881	5.47675e-07	1.29322e-05	653	1271	579	378	380	255	696.641	943.173	622.721	330.585	346.707	353.783	50.5123	60.304	44.2316	24.7661	24.6175	21.1956	1.12861	5.26766	1.69e-06	4.77e-05
gene11182	LOC110526367	protein MRVI1-like	CDS	omy06	NC_035082.1	60993533	61019648	LOC110526367	NC_048570.1	65798073	65820337	99.2382	1.94818	0.338003	5.76379	8.22465e-09	2.65079e-07	151	165	176	55	33	32	161.092	122.442	189.29	48.1011	30.1087	44.3963	3.22276	2.15999	3.70966	0.99425	0.58985	0.733874	1.93769	2.82176	2.55e-07	8.53e-06
gene11185	LOC110526372	eukaryotic translation initiation factor 4 gamma 2-like	CDS	omy06	NC_035082.1	61041933	61047899	LOC110526372	NC_048570.1	65844958	65851082	3061.93	1.323	0.165467	7.99556	1.28985e-15	9.16427e-14	3809	5759	4451	1931	1852	1347	4063.56	4273.59	4787.1	1688.78	1689.74	1868.81	164.637	152.679	189.996	70.6936	67.0399	62.5611	1.31569	7.74185	2.46e-09	1.16e-07
gene11189	LOC110526375	ras association domain-containing protein 10-like	CDS	omy06	NC_035082.1	61438988	61441172	LOC110526375	NC_048570.1	66179626	66181802	488.756	1.42393	0.297896	4.77995	1.75343e-06	3.76751e-05	727	1112	499	425	239	148	775.587	825.184	536.68	371.69	218.06	205.333	46.2503	43.3912	31.351	22.9008	12.7337	10.1173	1.41633	5.10137	3.12e-06	8.41e-05
gene11190	LOC110526376	transcriptional enhancer factor TEF-1-like	CDS	omy06	NC_035082.1	61443591	61501910	LOC110526376	NC_048570.1	66184227	66252048	295.494	1.66025	0.428875	3.87117	0.000108315	0.00152624	491	865	169	170	200	68	523.814	641.892	181.761	148.676	182.477	94.3421	14.0032	15.1314	4.75996	4.10655	4.77697	2.0839	1.65318	4.38156	0.000835739	0.0113801
gene11192	LOC110526379	F-actin-methionine sulfoxide oxidase MICAL2-like	CDS	omy06	NC_035082.1	61530330	61579005	LOC110526379	NC_048570.1	66277162	66326558	1048.67	0.737716	0.237785	3.10246	0.00191922	0.0178636	1441	1704	1052	1081	658	586	1537.3	1264.49	1131.44	945.404	600.35	813.007	24.5926	17.8372	17.7308	15.626	9.40466	10.7463	0.731165	6.19892	0.00355036	0.0368921
gene11196	LOC110526383	synaptic vesicle membrane protein VAT-1 homolog-like	CDS	omy06	NC_035082.1	61614285	61653789	LOC110526383	NC_048570.1	66360855	66398419	64.4188	-2.22419	0.474237	-4.69003	2.73164e-06	5.64187e-05	8	39	28	130	82	94	8.53465	28.9408	30.1143	113.693	74.8157	130.414	0.294737	0.881306	1.01876	4.05668	2.53009	3.72129	-2.22702	2.20657	1.57e-05	0.000359618
gene11203	LOC110526389	lysine--tRNA ligase-like	CDS	omy06	NC_035082.1	61816052	61838174	LOC110526389	NC_048570.1	66575490	66591573	602.142	-1.07766	0.243547	-4.42485	9.65103e-06	0.00017532	264	617	391	854	854	668	281.644	457.858	420.525	746.878	779.178	926.772	14.4194	20.6703	21.0907	39.5079	39.0642	39.205	-1.08462	5.40119	1.24e-05	0.000293756
gene11208	LOC110526393	cytochrome b5-like	CDS	omy06	NC_035082.1	61994909	61999557	LOC110526393	NC_048570.1	66748816	66753440	527.813	-0.579025	0.191489	-3.02381	0.00249616	0.0221195	385	636	359	670	728	467	410.73	471.958	386.108	585.958	664.217	647.908	18.2279	18.4693	16.7858	26.8678	28.8658	23.7582	-0.586081	5.21206	0.00501203	0.048403
gene11212	LOC110526397	uncharacterized LOC110526397	CDS	omy06	NC_035082.1	62041827	62070470	LOC110526397	NC_048570.1	66804358	66819558	387.734	4.32062	0.516234	8.3695	5.7862e-17	4.69534e-15	1290	450	470	64	19	27	1376.21	333.932	505.49	55.9721	17.3353	37.4594	42.6134	9.1177	15.3329	1.79068	0.525638	0.958387	4.31145	4.76674	5.42e-09	2.44e-07
gene11213	LOC110526396	centrosomal protein of 63 kDa-like	CDS	omy06	NC_035082.1	62077906	62116639	LOC110526396	NC_048570.1	66827254	66872098	14.8941	4.12219	1.01188	4.0738	4.62525e-05	0.000721007	49	15	20	3	2	0	52.2748	11.1311	21.5102	2.62369	1.82477	0	3.96234	0.743985	1.59719	0.205475	0.135445	0	4.01105	0.226118	1.68e-05	0.000380929
gene11215	LOC110526399	zinc finger homeobox protein 3-like	CDS	omy06	NC_035082.1	62242127	62349206	LOC110526399	NC_048570.1	67005295	67176656	32.4159	-1.30638	0.432731	-3.01892	0.00253678	0.0223555	18	25	17	46	59	32	19.203	18.5518	18.2837	40.23	53.8308	44.3963	0.152029	0.129512	0.141799	0.329075	0.417334	0.290419	-1.30801	1.26135	0.00251819	0.028105
gene11225	LOC110526408	myotubularin-related protein 10-like	CDS	omy06	NC_035082.1	62960052	62985510	LOC110526408	NC_048570.1	67770343	67794586	100.689	-1.0184	0.2846	-3.57837	0.000345743	0.00420468	65	80	66	132	151	109	69.3441	59.3657	70.9837	115.443	137.77	151.225	1.93726	1.46245	1.94262	3.33219	3.76901	3.49077	-1.02384	2.84047	0.00168747	0.0203072
gene11227	LOC110526410	unconventional myosin-Ie-like	CDS	omy06	NC_035082.1	63009370	63055314	LOC110526410	NC_048570.1	67849274	67897779	236.792	0.906934	0.230044	3.94243	8.06612e-05	0.00117597	277	404	308	214	151	122	295.512	299.797	331.257	187.157	137.77	169.261	7.68247	6.87257	8.43611	5.02709	3.50731	3.63581	0.899193	4.06114	0.00033422	0.00520717
gene11231	LOC110526413	ubiquitin carboxyl-terminal hydrolase MINDY-2-like	CDS	omy06	NC_035082.1	63127150	63155491	mindy2	NC_048570.1	67973652	68002653	354.566	0.950914	0.196673	4.835	1.33146e-06	2.93786e-05	477	616	405	272	255	184	508.879	457.116	435.582	237.882	232.658	255.279	11.172	8.8493	9.36778	5.39588	5.00182	4.63074	0.943594	4.63962	1.33e-05	0.000311282
gene11236	LOC110526416	retinal dehydrogenase 2-like	CDS	omy06	NC_035082.1	63313018	63337020	aldh1a2	NC_048570.1	68165049	68188551	1858.8	-0.777781	0.200591	-3.87744	0.000105562	0.00149007	1305	2132	1053	2630	2355	1872	1392.22	1582.1	1132.51	2300.1	2148.67	2597.18	94.5295	94.7242	75.3279	161.36	142.865	145.708	-0.784344	7.02475	0.000717604	0.00999925
gene11238	LOC110526418	cingulin-like protein 1	CDS	omy06	NC_035082.1	63414216	63446086	LOC110526418	NC_048570.1	68264067	68295566	618.876	-1.91537	0.229459	-8.34735	6.98116e-17	5.6364e-15	205	401	242	1022	942	853	218.7	297.571	260.274	893.805	859.468	1183.44	5.05699	6.06735	5.89554	21.3536	19.461	22.6104	-1.92166	5.44073	2.03e-15	2.15e-13
gene11239	LOC110526419	transcription factor 12-like	CDS	omy06	NC_035082.1	63448669	63547476	LOC110526419	NC_048570.1	68298165	68399974	414.713	-1.83403	0.224176	-8.1812	2.81021e-16	2.13416e-14	168	281	145	631	754	508	179.228	208.522	155.949	551.85	687.939	704.791	4.37813	4.49161	3.73179	13.928	16.4561	14.2254	-1.84021	4.86571	9.12e-15	8.9e-13
gene1125	LOC110526371	PDZ and LIM domain protein 1-like	CDS	omy01	NC_035077.1	57986359	58000389	pdlim1	NC_048565.1	61902276	61916579	4855.16	1.71827	0.218893	7.84983	4.16593e-15	2.82189e-13	7372	11402	5591	2150	2479	1910	7864.68	8461.1	6013.18	1880.31	2261.81	2649.9	629.839	597.506	471.742	155.584	177.377	175.347	1.712	8.40668	4.4e-11	2.63e-09
gene1126	LOC110526377	sorbin and SH3 domain-containing protein 1-like	CDS	omy01	NC_035077.1	58004776	58086734	LOC110526377	NC_048565.1	61920972	62004617	2497.38	4.87904	0.352162	13.8545	1.19444e-43	4.77357e-41	7222	3774	3707	228	149	113	7704.66	2800.58	3986.92	199.401	135.946	156.774	100.07	32.0747	50.7268	2.67585	1.72905	1.68246	4.87219	7.44764	1.6e-27	4.79e-25
gene11265	LOC110526446	glucose-fructose oxidoreductase domain-containing protein 2-like	CDS	omy06	NC_035082.1	63933077	63935499	LOC110526446	NC_048570.1	68786733	68792694	366.464	1.11319	0.227493	4.89331	9.91522e-07	2.24193e-05	463	573	545	287	266	144	493.943	425.207	586.154	251	242.695	199.783	26.5619	20.1628	30.8777	13.9458	12.7802	8.87691	1.10536	4.6867	3.33e-06	8.94e-05
gene11274	LOC110526455	lysosomal protective protein-like	pseudogene	omy06	NC_035082.1	64101348	64105563	LOC110526455	NC_048570.1	68949510	68953699	233.127	-0.750652	0.244147	-3.07459	0.0021079	0.0192499	162	239	159	391	251	221	172.827	177.355	171.006	341.955	229.009	306.612	10.6775	9.66207	10.3496	21.828	13.855	15.652	-0.757296	4.03931	0.00371469	0.0382777
gene1128	LOC110526424	phosphoinositide 3-kinase adapter protein 1-like	CDS	omy01	NC_035077.1	58088630	58108961	LOC110526424	NC_048565.1	62006400	62027537	29.6891	2.19671	0.595197	3.69073	0.00022361	0.00289678	22	89	52	10	8	12	23.4703	66.0444	55.9266	8.74565	7.29909	16.6486	0.625511	1.5521	1.46011	0.240821	0.190493	0.366618	2.1777	1.15797	0.000337723	0.00525513
gene11296	LOC110526471	tubulin beta-3 chain-like	CDS	omy06	NC_035082.1	64734954	64740460	LOC110526471	NC_048570.1	69599153	69604659	667.369	0.792787	0.221441	3.58012	0.000343434	0.00418137	769	1153	800	469	481	446	820.394	855.609	860.409	410.171	438.858	618.773	58.5086	53.8071	60.111	30.2237	30.6489	36.4627	0.786057	5.54761	0.000669168	0.00940922
gene11298	LOC110526472	AFG3-like protein 1	CDS	omy06	NC_035082.1	64762345	64773713	LOC110526472	NC_048570.1	69642275	69654389	177.641	1.60986	0.310606	5.18296	2.18391e-07	5.54599e-06	204	425	249	92	70	87	217.634	315.38	267.802	80.4599	63.867	120.702	7.05401	9.01388	8.50307	2.69448	2.02712	3.23256	1.601	3.65054	1.32e-06	3.85e-05
gene11299	LOC110526474	dysbindin domain-containing protein 1-like	CDS	omy06	NC_035082.1	64777829	64812542	LOC110526474	NC_048570.1	69658483	69695479	7160.48	0.873705	0.264121	3.30797	0.000939757	0.00987054	7749	15557	7420	4365	5060	4856	8266.88	11544.4	7980.29	3817.47	4616.67	6737.13	577.562	711.207	546.17	275.562	315.849	388.913	0.867726	8.96728	0.0030987	0.0331085
gene11306	LOC110526480	interferon regulatory factor 8-like	CDS	omy06	NC_035082.1	65056518	65064508	irf8	NC_048570.1	69958081	69966024	49.1666	-1.95477	0.514809	-3.79707	0.000146416	0.0019954	12	36	19	42	117	66	12.802	26.7146	20.4347	36.7317	106.749	91.5673	0.512305	0.942686	0.801072	1.51872	4.18321	3.0277	-1.95628	1.82912	0.000320292	0.00502608
gene1132	LOC110526460	eukaryotic translation initiation factor 3 subunit A-like	CDS	omy01	NC_035077.1	58417774	58440791	LOC110526460	NC_048565.1	62323433	62351491	1464.4	-0.767988	0.191127	-4.0182	5.86449e-05	0.000888202	955	1632	948	2289	1732	1409	1018.82	1211.06	1019.58	2001.88	1580.25	1954.82	22.9871	24.0944	22.5351	46.6668	34.9144	36.4428	-0.774984	6.68108	0.000480571	0.00709939
gene11338	LOC110526508	potassium voltage-gated channel subfamily C member 1-like	CDS	omy06	NC_035082.1	66921184	66958947	LOC110526508	NC_048570.1	72030762	72068671	7.78653	6.34617	1.55161	4.09005	4.31275e-05	0.000677246	10	8	28	0	0	0	10.6683	5.93657	30.1143	0	0	0	0.167215	0.0820504	0.462384	0	0	0	6.9941	-0.577033	6e-06	0.000153157
gene11343	LOC110526514	anoctamin-5-like	CDS	omy06	NC_035082.1	67046757	67071590	LOC110526514	NC_048570.1	72157190	72181309	646.72	0.936543	0.270619	3.46075	0.000538679	0.00615034	528	1192	1023	470	482	347	563.287	884.549	1100.25	411.045	439.77	481.422	17.388	24.0774	33.2708	13.1098	13.2935	12.2791	0.928579	5.50216	0.00066774	0.00939271
gene11349	LOC110526520	myosin-binding protein C, cardiac-type-like	CDS	omy06	NC_035082.1	67193636	67230618	mybpc3	NC_048570.1	72297993	72339964	20.1205	3.75422	0.767941	4.88868	1.01514e-06	2.28564e-05	27	34	54	3	2	3	28.8045	25.2304	58.0776	2.62369	1.82477	4.16215	0.86778	0.670257	1.714	0.0816675	0.0538335	0.103607	3.69038	0.622179	2.07e-07	7.08e-06
gene11350	LOC110526521	leucine-rich repeat-containing G-protein coupled receptor 4-like	CDS	omy06	NC_035082.1	67230544	67260049	LOC110526521	NC_048570.1	72341021	72368675	121.513	1.10246	0.263409	4.18533	2.84751e-05	0.000464019	143	232	161	100	80	51	152.557	172.161	173.157	87.4565	72.9909	70.7566	2.99049	2.97585	3.32508	1.77128	1.40111	1.14603	1.09455	3.11156	0.00030389	0.00481148
gene11364	LOC110526535	uncharacterized LOC110526535	lnc_RNA	omy06	NC_035082.1	67904819	67908817	LOC110526535	NC_048570.1	72833270	72837247	854.574	-1.68922	0.255604	-6.60875	3.87577e-11	1.6633e-09	330	497	458	1410	1109	1203	352.054	368.81	492.584	1233.14	1011.84	1669.02	14.5394	13.4309	19.9282	52.6179	40.9205	56.9533	-1.69563	5.90477	1.81e-10	9.85e-09
gene11372	LOC110526543	pleckstrin homology domain-containing family A member 7-like	CDS	omy06	NC_035082.1	68111628	68249867	LOC110526543	NC_048570.1	73037953	73182742	77.7097	1.78292	0.34905	5.10791	3.25739e-07	8.0359e-06	142	153	90	48	35	22	151.49	113.537	96.796	41.9791	31.9335	30.5224	2.91347	1.92544	1.82363	0.834153	0.601405	0.485027	1.77396	2.48087	4.46e-06	0.000116945
gene11381	LOC110526551	tubby protein-like	CDS	omy06	NC_035082.1	68853792	68954225	tub	NC_048570.1	73793635	73891778	64.5098	-2.82466	0.504472	-5.59925	2.15287e-08	6.45094e-07	24	12	13	175	68	89	25.604	8.90486	13.9816	153.049	62.0423	123.477	0.692	0.212223	0.370176	4.27381	1.64203	2.75744	-2.81946	2.21009	4.36e-07	1.42e-05
gene11389	LOC110526560	signal peptide, CUB and EGF-like domain-containing protein 2	CDS	omy06	NC_035082.1	69304287	69324884	scube2	NC_048570.1	74247042	74267475	528.735	1.3104	0.296839	4.4145	1.01243e-05	0.000183084	976	837	556	387	244	253	1041.23	621.114	597.984	338.457	222.622	351.008	31.8847	16.7716	17.9382	10.7084	6.67573	8.88124	1.30435	5.21317	1.62e-05	0.000369148
gene1139	LOC110526526	molybdenum cofactor sulfurase-like	CDS	omy01	NC_035077.1	58519446	58527374	LOC110526526	NC_048565.1	62427846	62436080	179.471	-1.69867	0.326066	-5.20959	1.89254e-07	4.8562e-06	81	109	80	353	181	252	86.4134	80.8858	86.0409	308.721	165.142	349.621	3.68317	3.04004	3.5925	13.5954	6.89274	12.3128	-1.70363	3.66255	7.98e-07	2.44e-05
gene11390	LOC110526561	protein FAM60A-like	CDS	omy06	NC_035082.1	69326601	69331791	sinhcafl	NC_048570.1	74269202	74274416	353.797	0.755552	0.246868	3.06055	0.00220928	0.0199986	432	483	479	275	348	166	460.871	358.421	515.17	240.505	317.51	230.306	18.3696	12.5974	20.1151	9.90448	12.3929	7.58483	0.747806	4.63642	0.00298689	0.0321736
gene11417	LOC110526587	Wilms tumor protein 1-interacting protein homolog	CDS	omy06	NC_035082.1	70467859	70496571	LOC110526587	NC_048570.1	75420486	75449627	24.9943	1.98814	0.677625	2.93398	0.00334649	0.0283053	47	48	32	23	3	5	50.1411	35.6194	34.4164	20.115	2.73716	6.93692	1.72154	1.0784	1.15755	0.713559	0.0920276	0.196794	1.9669	0.923052	0.00325739	0.034417
gene11421	LOC110526591	HEAT repeat-containing protein 3-like	CDS	omy06	NC_035082.1	70506567	70516304	heatr3	NC_048570.1	75459659	75468641	512.543	-0.948113	0.204838	-4.62859	3.68167e-06	7.37071e-05	316	448	353	715	670	569	337.119	332.448	379.655	625.314	611.299	789.421	14.8148	12.8826	16.3438	28.392	26.3062	28.6642	-0.954719	5.16913	1.12e-05	0.000267743
gene11425	LOC110526967	protein naked cuticle homolog 1-like	CDS	omy06	NC_035082.1	70716656	70752752	LOC110526967	NC_048570.1	75664369	75702602	35.7149	2.67298	0.666515	4.01039	6.06198e-05	0.000913784	112	31	40	14	9	6	119.485	23.0042	43.0204	12.2439	8.21148	8.3243	6.9348	1.17732	2.44594	0.734219	0.466697	0.399197	2.65266	1.38988	0.000155199	0.00267183
gene11433	LOC110526604	chromodomain-helicase-DNA-binding protein 9-like	CDS	omy06	NC_035082.1	71601918	71730327	chd9	NC_048570.1	76591723	76723031	148.845	-1.05948	0.272356	-3.89004	0.000100227	0.00142547	75	133	103	265	184	147	80.0124	98.6955	110.778	231.76	167.879	203.945	0.972611	1.0579	1.31912	2.91075	1.99835	2.04841	-1.0661	3.3984	0.00038925	0.005919
gene11443	LOC110526614	72 kDa type IV collagenase-like	CDS	omy06	NC_035082.1	72473892	72499182	LOC110526614	NC_048570.1	77814380	77847797	2588.23	1.62636	0.295468	5.50433	3.70567e-08	1.06929e-06	5412	4440	2475	1294	1599	871	5773.69	3294.8	2661.89	1131.69	1458.91	1208.41	242.833	122.194	109.672	49.1775	60.0863	41.9942	1.62042	7.5005	5.35e-07	1.7e-05
gene11444	LOC110526615	lysophosphatidylcholine acyltransferase 2-like	CDS	omy06	NC_035082.1	72500432	72515046	LOC110526615	NC_048570.1	77848962	77866316	106.689	1.5967	0.440472	3.62498	0.000288982	0.00360489	248	113	124	75	53	32	264.574	83.8541	133.363	65.5923	48.3565	44.3963	10.3929	2.90457	5.13191	2.66213	1.86011	1.44098	1.58904	2.92411	0.000836291	0.0113834
gene11446	LOC110526617	solute carrier family 12 member 4-like	CDS	omy06	NC_035082.1	72612867	72676175	LOC110526617	NC_048570.1	77968167	78042147	673.956	2.34203	0.240253	9.74818	1.87804e-22	2.29178e-20	1198	1456	945	222	204	208	1278.06	1080.46	1016.36	194.153	186.127	288.576	31.0167	23.1215	24.1624	4.86826	4.42329	5.78659	2.33521	5.56132	8.39e-20	1.38e-17
gene11481	trpm7	transient receptor potential cation channel subfamily M member 7	CDS	omy06	NC_035082.1	74007783	74090710	LOC110526654	NC_048570.1	79735466	79824666	320.187	2.94145	0.455062	6.46383	1.02083e-10	4.18434e-09	915	314	457	114	70	41	976.151	233.011	491.509	99.7004	63.867	56.8827	20.6143	4.33904	10.168	2.17537	1.32075	0.992548	2.93452	4.49188	2.37e-07	8.03e-06
gene11483	LOC110526656	uncharacterized LOC110526656	lnc_RNA	omy06	NC_035082.1	74050205	74051888	LOC110526654	NC_048570.1	79735466	79824666	106.587	2.6074	0.423232	6.16069	7.24283e-10	2.65864e-08	247	128	178	41	30	19	263.507	94.9852	191.441	35.8571	27.3716	26.3603	25.9323	8.24272	18.4559	3.64594	2.6378	2.14348	2.59659	2.92155	1.99e-08	8.04e-07
gene11488	LOC110526653	transient receptor potential cation channel subfamily M member 7-like	CDS	omy06	NC_035082.1	74167798	74175686	LOC110513022	NC_048590.1	40044093	40136691	13.5213	2.72036	0.811098	3.35393	0.000796726	0.00859991	34	22	17	7	3	1	36.2723	16.3256	18.2837	6.12195	2.73716	1.38738	4.77875	1.8966	2.35969	0.833327	0.353129	0.151028	2.66108	0.119181	0.000232417	0.00380055
gene1149	LOC110526628	cdc42 effector protein 3-like	CDS	omy01	NC_035077.1	58963466	58973985	LOC110526628	NC_048565.1	62864201	62874655	19.6069	3.00247	0.670134	4.4804	7.45044e-06	0.000138814	32	53	29	8	2	3	34.1386	39.3298	31.1898	6.99652	1.82477	4.16215	1.71347	1.74068	1.53354	0.362827	0.0896879	0.172611	2.95989	0.610127	6.74e-07	2.09e-05
gene11547	LOC110526987	stAR-related lipid transfer protein 5-like	CDS	omy06	NC_035082.1	75612675	75624205	LOC110526987	NC_048570.1	83633613	83646883	514.218	1.60447	0.237205	6.76409	1.34152e-11	6.09248e-10	865	935	656	346	228	182	922.809	693.837	705.535	302.599	208.024	252.504	29.1773	19.3445	21.8526	9.88524	6.44081	6.59662	1.59735	5.17312	9.99e-11	5.65e-09
gene11555	cemip	cell migration inducing hyaluronan binding protein	CDS	omy06	NC_035082.1	75739704	76045014	LOC110526709	NC_048590.1	44017023	44183848	138.279	-1.35688	0.3134	-4.32955	1.49417e-05	0.000259487	56	118	79	257	156	166	59.7426	87.5645	84.9654	224.763	142.332	230.306	2.02085	2.61183	2.81542	7.85526	4.71462	6.43687	-1.36326	3.29193	5.81e-05	0.00113628
gene11628	uaca	uveal autoantigen with coiled-coil domains and ankyrin repeats	CDS	omy06	NC_035082.1	78448963	78506472	uacab	NC_048570.1	88698513	88784021	393.963	1.55543	0.273101	5.69546	1.23042e-08	3.83421e-07	620	753	507	314	189	109	661.436	558.78	545.284	274.613	172.441	151.225	23.7551	17.6961	19.1842	10.19	6.06461	4.48758	1.54743	4.79119	2.97e-08	1.16e-06
gene1163	LOC110526795	uncharacterized LOC110526795	lnc_RNA	omy01	NC_035077.1	59687870	59689218	LOC110526795	NC_048565.1	63620237	63621429	2492.54	-3.32141	0.207379	-16.0161	9.85929e-58	6.30442e-55	513	591	348	5114	4532	3595	547.285	438.564	374.278	4472.52	4134.93	4987.64	84.0918	59.4211	56.336	710.033	622.161	633.222	-3.32714	7.44923	2.13e-37	1.1e-34
gene11665	LOC110526809	liprin-alpha-1-like	CDS	omy06	NC_035082.1	79975499	80041781	LOC110526809	NC_048570.1	90838122	90932867	286.774	0.651451	0.20819	3.12911	0.00175334	0.0165509	338	487	306	278	218	164	360.589	361.389	329.106	243.129	198.9	227.531	13.8636	12.252	12.3952	9.658	7.48848	7.22812	0.644092	4.33578	0.00485687	0.0471998
gene1168	LOC110526836	adhesion G protein-coupled receptor A3-like	CDS	omy01	NC_035077.1	59768153	59973104	LOC110526836	NC_048565.1	63694607	63980715	54.3834	-2.0576	0.507119	-4.05743	4.96148e-05	0.000765581	25	18	22	146	46	67	26.6708	13.3573	23.6612	127.686	41.9698	92.9547	0.537199	0.237238	0.466861	2.65723	0.827807	1.547	-2.05703	1.97197	0.0001767	0.00300706
gene11681	LOC110527017	C-myc promoter-binding protein-like	CDS	omy06	NC_035082.1	80353295	80381350	LOC110487142	NC_048570.1	92440149	92587713	29.1181	2.12647	0.571678	3.71969	0.000199466	0.00261687	68	36	40	15	9	8	72.5446	26.7146	43.0204	13.1185	8.21148	11.0991	4.12407	1.33917	2.39579	0.770532	0.457126	0.521349	2.10741	1.11458	0.000248869	0.00404399
gene11682	LOC110526821	C-myc promoter-binding protein-like	CDS	omy06	NC_035082.1	80381248	80384681	LOC110487144	NC_048590.1	6834400	6995426	14.0136	3.1706	0.829654	3.82159	0.000132592	0.0018304	35	18	23	2	3	3	37.3391	13.3573	24.7368	1.74913	2.73716	4.16215	6.2056	1.95752	4.0273	0.30035	0.445465	0.571555	3.11263	0.14699	3.28e-05	0.000689994
gene11683	LOC110526822	uncharacterized LOC110526822	lnc_RNA	omy06	NC_035082.1	80393538	80394516	#N/A	#N/A	#N/A	#N/A	63.4688	2.06987	0.421482	4.91095	9.06367e-07	2.06399e-05	110	86	117	26	21	23	117.351	63.8182	125.835	22.7387	19.1601	31.9098	16.7477	8.03113	17.5921	3.35287	2.67767	3.76279	2.05657	2.18915	7.41e-06	0.000184962
gene11685	LOC110526823	uncharacterized LOC110526823	lnc_RNA	omy06	NC_035082.1	80439813	80440614	#N/A	#N/A	#N/A	#N/A	20.9861	2.6195	0.754364	3.47247	0.000515701	0.00592241	22	20	65	5	7	5	23.4703	14.8414	69.9082	4.37282	6.3867	6.93692	15.3674	8.56891	44.8397	2.95822	4.095	3.75292	2.58578	0.665897	0.000610464	0.00869893
gene11693	LOC110526826	leucine-rich repeat extensin-like protein 5	CDS	omy06	NC_035082.1	80654341	80658927	#N/A	#N/A	#N/A	#N/A	6.09327	4.14464	1.45026	2.85786	0.00426506	0.0342361	19	8	8	2	0	0	20.2698	5.93657	8.60409	1.74913	0	0	1.85341	0.478656	0.770686	0.165245	0	0	3.8896	-0.837035	0.000415623	0.00627498
gene11696	LOC110526827	uncharacterized LOC110526827	CDS	omy06	NC_035082.1	80727201	80731218	#N/A	#N/A	#N/A	#N/A	9.35367	4.78546	1.42002	3.37	0.000751677	0.00817436	34	7	12	2	0	0	36.2723	5.1945	12.9061	1.74913	0	0	2.41872	0.305437	0.843061	0.120509	0	0	4.54073	-0.360254	0.000154868	0.00266736
gene11732	LOC110526857	Krueppel-like factor 13 pseudogene	pseudogene	omy06	NC_035082.1	81823232	81824259	LOC110526857	NC_048570.1	94913327	94969891	14.375	2.44403	0.794728	3.0753	0.00210293	0.0192209	33	34	12	9	4	1	35.2054	25.2304	12.9061	7.87108	3.64955	1.38738	4.46224	2.81991	1.60247	1.03077	0.452976	0.145298	2.39667	0.214009	0.00065162	0.00920088
gene11733	LOC110526860	uncharacterized LOC110526860	lnc_RNA	omy06	NC_035082.1	81827278	81834759	LOC110526860	NC_048570.1	94978683	94979996	8.4535	3.45063	1.03286	3.34085	0.000835231	0.00894163	15	16	17	1	1	2	16.0025	11.8731	18.2837	0.874565	0.912386	2.77477	2.14074	1.40059	2.39603	0.12088	0.119522	0.306707	3.35203	-0.4614	3.31e-05	0.000697178
gene1174	LOC110526927	PWWP domain-containing protein 2B-like	CDS	omy01	NC_035077.1	60886550	60894310	LOC110526927	NC_048565.1	64792360	64801660	716.796	0.742176	0.2006	3.69978	0.000215783	0.00280905	920	1178	779	675	625	322	981.485	874.16	837.823	590.331	570.241	446.738	37.492	29.4451	31.3515	23.2989	21.3308	14.1003	0.735145	5.65159	0.000757634	0.01049
gene11786	LOC110527166	exosome complex exonuclease RRP44 pseudogene	pseudogene	omy07	NC_035083.1	163514	164223	LOC110527160	NC_048571.1	683123	699508	77.249	-1.13483	0.300663	-3.77443	0.000160376	0.00216443	48	67	41	132	110	74	51.2079	49.7188	44.096	115.443	100.362	102.666	12.5655	10.7579	10.5997	29.268	24.1161	20.8157	-1.13986	2.46915	0.000954075	0.0127159
gene11825	LOC110528723	striated muscle preferentially expressed protein kinase-like	CDS	omy07	NC_035083.1	1307248	1371116	LOC110528723	NC_048571.1	12287588	12352864	237.662	-2.38614	0.3168	-7.53203	4.9956e-14	3.03073e-12	78	83	79	618	299	276	83.2129	61.592	84.9654	540.481	272.803	382.918	0.823017	0.537167	0.823212	5.52312	2.64218	3.12928	-2.39131	4.06784	1.14e-12	8.36e-11
gene11830	LOC110528845	insulin-like growth factor-binding protein 5	CDS	omy07	NC_035083.1	1470263	1477036	LOC110528845	NC_048571.1	12179637	12187373	438.094	-1.56592	0.244325	-6.40918	1.46309e-10	5.82538e-09	158	381	196	785	676	478	168.559	282.729	210.8	686.533	616.773	663.169	7.26285	10.7422	8.89768	30.5634	26.024	23.6102	-1.57273	4.94496	3.92e-10	2.05e-08
gene11831	LOC110528828	tensin-like	CDS	omy07	NC_035083.1	1524909	1583588	LOC110528828	NC_048571.1	11861168	12118392	195.652	0.88591	0.290743	3.04706	0.00231095	0.0207661	311	266	216	164	123	113	331.785	197.391	232.31	143.429	112.224	156.774	5.82938	3.05816	3.9984	2.60368	1.93083	2.27594	0.879086	3.78746	0.00427092	0.0426
gene11839	LOC110527185	filamin A-interacting protein 1-like	CDS	omy07	NC_035083.1	2039059	2118162	LOC110527185	NC_048571.1	10805952	10894668	42.0829	1.45693	0.480261	3.03363	0.00241628	0.021543	83	76	38	27	32	10	88.547	56.3975	40.8694	23.6132	29.1964	13.8738	2.43509	1.36763	1.10101	0.670938	0.786255	0.315252	1.44605	1.62974	0.00369746	0.0381213
gene11848	LOC110527195	interphotoreceptor matrix proteoglycan 2-like	CDS	omy07	NC_035083.1	2456865	2477444	LOC110527195	NC_048571.1	10427973	10462576	24.0733	3.96193	0.746134	5.30994	1.09659e-07	2.93391e-06	60	44	37	6	3	0	64.0099	32.6512	39.7939	5.24739	2.73716	0	1.79478	0.807288	1.09303	0.152017	0.0751549	0	3.89529	0.868929	1.03e-08	4.36e-07
gene1190	plekhh2	pleckstrin homology, MyTH4 and FERM domain containing H2	CDS	omy01	NC_035077.1	61405531	61470364	plekhh2	NC_048565.1	65301685	65372123	511.959	1.51207	0.423673	3.56896	0.000358399	0.00433222	805	1302	419	517	228	98	858.799	966.177	450.639	452.15	208.024	135.964	17.6053	17.4653	9.04967	9.5768	4.17599	2.30301	1.50481	5.16893	0.00318667	0.0338145
gene1192	zfp36l2	ZFP36 ring finger protein like 2	CDS	omy01	NC_035077.1	61581836	61585135	LOC110527092	NC_048565.1	65478933	65482225	2890.71	1.18927	0.251617	4.72651	2.28417e-06	4.78568e-05	3880	6909	2594	1780	2119	1296	4139.31	5126.97	2789.88	1556.73	1933.35	1798.05	176.025	192.254	116.221	68.3983	80.5102	63.1785	1.18278	7.65975	2.21e-05	0.00048604
gene1198	LOC110527154	potassium voltage-gated channel subfamily G member 3-like	CDS	omy01	NC_035077.1	62022415	62034607	LOC110527154	NC_048565.1	65898427	65911535	471.664	4.42707	0.443936	9.97232	2.01473e-23	2.66177e-21	1127	493	1055	38	33	46	1202.32	365.841	1134.66	33.2335	30.1087	63.8196	29.4251	7.8951	27.203	0.840349	0.72158	1.29054	4.41333	5.04619	4.8e-14	4.26e-12
gene12004	LOC110527322	protein SON-like	CDS	omy07	NC_035083.1	6371313	6383606	LOC110527322	NC_048571.1	12900599	12912321	243.225	-0.727102	0.229293	-3.17106	0.00151881	0.0147508	149	289	163	372	310	218	158.958	214.459	175.308	325.338	282.84	302.45	4.17157	4.96281	4.50683	8.8214	7.2686	6.55828	-0.734429	4.10062	0.00312752	0.0333779
gene12007	LOC110527326	runt-related transcription factor 1-like	CDS	omy07	NC_035083.1	6397831	6415338	LOC110527326	NC_048571.1	12925528	12972868	103.633	-1.09031	0.29364	-3.7131	0.000204739	0.00268055	64	105	48	147	155	111	68.2772	77.9175	51.6245	128.561	141.42	154	3.50664	3.52872	2.59731	6.82199	7.11246	6.53515	-1.0973	2.8832	0.000911449	0.0122415
gene12010	LOC110527329	calcipressin-1-like	CDS	omy07	NC_035083.1	6518976	6532987	LOC110527329	NC_048571.1	13075980	13090351	338.406	-1.00336	0.261625	-3.83511	0.000125508	0.00173862	215	276	224	393	461	426	229.369	204.812	240.914	343.704	420.61	591.025	13.6467	10.7452	14.0413	21.1282	24.5056	29.0548	-1.00919	4.57162	0.00014422	0.00250846
gene12022	LOC110527338	ATP-dependent RNA helicase DDX3X-like	CDS	omy07	NC_035083.1	6902593	6924684	LOC110527338	NC_048571.1	13461730	13482918	3548.48	0.745691	0.159546	4.67383	2.95629e-06	6.06275e-05	4301	5961	4020	2798	2879	2077	4588.44	4423.49	4323.55	2447.03	2626.76	2881.6	113.317	96.3303	104.598	62.4391	63.5251	58.801	0.738829	7.95526	0.000700876	0.00979562
gene12056	LOC110527370	SLAIN motif-containing protein 1-like	CDS	omy07	NC_035083.1	8238749	8247604	LOC110527370	NC_048582.1	17611532	17620435	119.949	1.76282	0.401802	4.38729	1.1477e-05	0.000204469	208	278	120	94	56	21	221.901	206.296	129.061	82.2091	51.0936	29.1351	9.41183	7.71565	5.36244	3.60264	2.12215	1.02106	1.7545	3.09653	5e-05	0.000995476
gene12065	LOC110527369	SLAIN motif-containing protein 1-like	CDS	omy07	NC_035083.1	8314299	8322990	LOC110527369	NC_048571.1	14903653	14912668	136.464	1.49677	0.334452	4.47528	7.63114e-06	0.000141686	232	271	146	113	66	39	247.505	201.101	157.025	98.8258	60.2175	54.108	10.3762	7.43425	6.44873	4.28067	2.47213	1.87429	1.48913	3.27741	3.66e-05	0.000759639
gene1207	LOC110527203	extracellular tyrosine-protein kinase PKDCC-like	CDS	omy01	NC_035077.1	62335174	62373079	pkdcca	NC_048565.1	66215269	66250722	5.79908	-5.02877	1.54694	-3.25079	0.00115086	0.0117116	0	0	1	8	8	14	0	0	1.07551	6.99652	7.29909	19.4234	0	0	0.037849	0.259691	0.256774	0.576545	-4.66104	-0.97602	8.79e-05	0.00163277
gene12083	LOC110528768	claudin-11-like	CDS	omy07	NC_035083.1	8544303	8573687	LOC110528768	NC_048582.1	17831450	17839017	869.06	2.22983	0.353535	6.30725	2.84039e-10	1.09019e-08	1615	1879	1099	568	200	170	1722.93	1394.35	1181.99	496.753	182.477	235.855	165.191	117.884	111.015	49.2088	17.1324	18.6845	2.22256	5.92788	2.85e-08	1.11e-06
gene1215	LOC110527306	uncharacterized LOC110527306	lnc_RNA	omy01	NC_035077.1	62840138	62849113	#N/A	#N/A	#N/A	#N/A	1384.23	-1.63132	0.187184	-8.71507	2.90581e-18	2.62442e-16	610	980	603	2351	2618	1322	650.767	727.23	648.533	2056.1	2388.63	1834.12	16.272	16.0344	15.8854	53.1185	58.4867	37.8934	-1.63856	6.60126	2.23e-13	1.81e-11
gene12155	LOC110528906	GTP-binding protein Di-Ras1-like	CDS	omy07	NC_035083.1	9678501	9689824	LOC110528906	NC_048571.1	15993464	16004665	145.874	-1.26659	0.274516	-4.6139	3.95184e-06	7.85303e-05	73	141	68	227	203	170	77.8787	104.632	73.1347	198.526	185.214	235.855	1.75713	2.08169	1.61644	4.62794	4.09216	4.39693	-1.2737	3.36871	2.73e-05	0.000582404
gene1216	LOC110527319	nuclear receptor coactivator 4-like	CDS	omy01	NC_035077.1	62849618	62861814	ncoa4	NC_048565.1	66756214	66769374	1324.23	-1.31764	0.211636	-6.22595	4.78657e-10	1.7899e-08	714	1036	693	2567	2140	1061	761.718	768.786	745.329	2245.01	1952.51	1472.01	33.1718	29.5221	31.7961	101.013	83.2647	52.9672	-1.32501	6.53749	2.39e-08	9.48e-07
gene12184	LOC110528787	heparan-sulfate 6-O-sulfotransferase 1-A-like	CDS	omy07	NC_035083.1	10224009	10243188	LOC110528787	NC_048571.1	16510437	16537956	359.468	2.64048	0.379571	6.95648	3.48879e-12	1.69005e-10	935	693	323	98	135	64	997.488	514.256	347.39	85.7073	123.172	88.7925	44.4039	20.1864	15.1489	3.94201	5.36932	3.26595	2.63358	4.65968	7.74e-10	3.9e-08
gene12188	LOC110528883	obg-like ATPase 1	CDS	omy07	NC_035083.1	10362958	10371092	LOC110528883	NC_048571.1	16655086	16663049	794.374	-0.588086	0.183708	-3.20121	0.00136852	0.0135472	538	957	575	1034	1036	731	573.955	710.163	618.419	904.3	945.232	1014.18	31.8641	34.7654	33.6324	51.8706	51.3872	46.5219	-0.595325	5.79994	0.00406015	0.0409161
gene12231	LOC110527097	uncharacterized LOC110527097	lnc_RNA	omy07	NC_035083.1	11281822	11283300	LOC110527097	NC_048571.1	17309452	17312731	46.8824	-2.06606	0.560271	-3.68761	0.000226374	0.00293022	8	29	22	71	43	91	8.53465	21.5201	23.6612	62.0941	39.2326	126.252	1.79652	3.99444	4.87904	13.5046	8.08698	21.9585	-2.06578	1.74719	0.000534512	0.00778762
gene12246	LOC110528801	xin actin-binding repeat-containing protein 2-like	CDS	omy07	NC_035083.1	11621662	11672466	LOC110528801	NC_048571.1	17665513	17714934	359.514	-1.2277	0.244794	-5.01523	5.29705e-07	1.25543e-05	160	352	198	651	559	312	170.693	261.209	212.951	569.342	510.024	432.864	1.87671	2.53242	2.29357	6.46755	5.49118	3.93235	-1.23502	4.66183	1.01e-06	3.04e-05
gene12260	LOC110527425	sodium-driven chloride bicarbonate exchanger-like	CDS	omy07	NC_035083.1	12043314	12076450	LOC110527425	NC_048571.1	18123948	18164002	85.2725	1.89706	0.372106	5.09818	3.42942e-07	8.4084e-06	137	183	112	48	22	34	146.156	135.799	120.457	41.9791	20.0725	47.171	3.38135	2.77037	2.72997	1.00344	0.454746	0.901715	1.88528	2.60982	5.15e-06	0.000133364
gene12273	LOC110527438	E3 ubiquitin-protein ligase Midline-1-like	CDS	omy07	NC_035083.1	12420938	12474744	LOC110527438	NC_048571.1	18523603	18581511	38.5499	1.88527	0.533962	3.53072	0.00041443	0.00490021	63	94	41	20	7	19	67.2104	69.7547	44.096	17.4913	6.3867	26.3603	2.10868	1.92981	1.35527	0.566999	0.196221	0.683352	1.8712	1.50621	0.000872936	0.0118042
gene12322	LOC110527480	RNA-binding motif, single-stranded-interacting protein 1-like	CDS	omy07	NC_035083.1	15015230	15037203	LOC110527480	NC_048571.1	21134375	21165794	376.769	1.41799	0.413492	3.42929	0.000605155	0.00678878	877	556	277	303	231	100	935.611	412.592	297.917	264.993	210.761	138.738	44.6549	17.3644	13.929	13.0675	9.85049	5.4713	1.41205	4.72802	0.00307601	0.0329325
gene12328	LOC110527486	frizzled-7-A-like	CDS	omy07	NC_035083.1	15128476	15131860	LOC110527486	NC_048571.1	21251269	21254666	151.551	1.08708	0.259676	4.18628	2.83563e-05	0.000462319	225	272	164	120	96	71	240.037	201.844	176.384	104.948	87.5891	98.5042	10.2143	7.57378	7.3526	4.61413	3.64985	3.46343	1.07944	3.42486	0.000207707	0.00344922
gene12329	LOC110527487	cyclin-dependent kinase 15	CDS	omy07	NC_035083.1	15161849	15184528	cdk15	NC_048571.1	21287830	21315121	80.9371	1.30729	0.356084	3.67129	0.000241329	0.00309746	116	180	83	51	67	24	123.752	133.573	89.2674	44.6028	61.1299	33.2972	6.79504	6.46731	4.80157	2.53038	3.28689	1.51066	1.29909	2.54113	0.000858314	0.011632
gene12336	LOC110528813	protein Shroom2-like	CDS	omy07	NC_035083.1	15277911	15306557	LOC110528813	NC_048571.1	21404567	21433139	414.573	0.99036	0.282002	3.51189	0.000444928	0.00521644	660	515	530	346	336	160	704.109	382.167	570.021	302.599	306.562	221.981	12.6665	6.0623	10.0452	5.62434	5.40044	3.29955	0.982784	4.86408	0.000550928	0.00800162
gene12337	LOC110527493	claudin-34-like	CDS	omy07	NC_035083.1	15306663	15309766	LOC110527493	NC_048571.1	21433912	21436335	8.44943	2.89122	0.975261	2.96456	0.0030312	0.0260101	11	17	19	1	4	1	11.7351	12.6152	20.4347	0.874565	3.64955	1.38738	0.562155	0.532879	0.958931	0.0432858	0.171198	0.0549141	2.8011	-0.450503	0.000212566	0.00352202
gene12340	LOC110527497	CLIP-associating protein 1-like	CDS	omy07	NC_035083.1	15327953	15368925	LOC110527497	NC_048571.1	21454747	21496011	648.757	-1.74058	0.235219	-7.39983	1.36358e-13	7.85523e-12	247	463	268	1278	842	801	263.507	343.579	288.237	1117.69	768.229	1111.29	4.14666	4.7676	4.44331	18.1725	11.8383	14.4496	-1.74709	5.5091	1.12e-12	8.23e-11
gene12351	LOC110527508	cAMP-dependent protein kinase catalytic subunit PRKX-like	CDS	omy07	NC_035083.1	16134039	16155229	LOC110527508	NC_048571.1	22290515	22311838	216.33	0.807879	0.260148	3.10546	0.00189981	0.0177196	315	336	225	184	198	93	336.052	249.336	241.99	160.92	180.652	129.027	10.6227	6.94992	7.49337	5.25562	5.59198	3.36998	0.801001	3.933	0.00388448	0.0395852
gene12372	LOC110527527	major facilitator superfamily domain-containing protein 6-A-like	CDS	omy07	NC_035083.1	16616975	16626612	LOC110527527	NC_048571.1	22797924	22807497	109.83	-0.979319	0.311495	-3.14394	0.00166692	0.0158851	49	120	74	175	136	116	52.2748	89.0486	79.5878	153.049	124.085	160.936	1.73139	2.60073	2.58226	5.23742	4.02451	4.4043	-0.986778	2.96552	0.00410823	0.0412884
gene12375	LOC110527531	aryl hydrocarbon receptor-like	CDS	omy07	NC_035083.1	16724440	16815286	ahr2	NC_048571.1	22915782	23035974	494.118	-0.81211	0.193507	-4.19681	2.70705e-05	0.000443845	339	495	323	813	673	406	361.656	367.325	347.39	711.021	614.036	563.278	8.0759	7.23291	7.59913	16.4045	13.4271	10.3929	-0.819024	5.11792	0.000104214	0.00188425
gene12384	LOC110527540	kynureninase-like	pseudogene	omy07	NC_035083.1	17377791	17389286	LOC110527540	NC_048571.1	23609520	23621051	47.5761	-1.57542	0.414003	-3.80532	0.000141619	0.00193829	25	30	21	82	54	67	26.6708	22.2622	22.5857	71.7143	49.2689	92.9547	1.33762	0.984534	1.10964	3.71611	2.41971	3.85202	-1.57714	1.77982	0.000345849	0.00536131
gene12389	LOC110527545	leucine-rich repeat-containing protein 58-like	CDS	omy07	NC_035083.1	18234021	18238175	LOC110527545	NC_048571.1	24463088	24467224	47.7225	3.41964	0.553969	6.17297	6.70196e-10	2.47431e-08	97	76	94	10	3	10	103.483	56.3975	101.098	8.74565	2.73716	13.8738	6.65525	3.19833	6.36929	0.581132	0.172381	0.737248	3.39129	1.79254	1.19e-08	4.98e-07
gene12394	LOC110527549	B-cell CLL/lymphoma 9 protein-like	CDS	omy07	NC_035083.1	18351851	18396008	LOC110527549	NC_048571.1	24585450	24691608	225.25	1.5411	0.258236	5.96778	2.4051e-09	8.23496e-08	390	392	279	143	131	72	416.064	290.892	300.068	125.063	119.523	99.8916	8.93705	5.50976	6.314	2.77554	2.51407	1.77289	1.53381	3.99008	3.23e-08	1.25e-06
gene12403	LOC110527559	1-acyl-sn-glycerol-3-phosphate acyltransferase gamma-like	CDS	omy07	NC_035083.1	18634427	18647742	LOC110527559	NC_048571.1	24872421	24902570	731.186	-0.945252	0.322876	-2.9276	0.00341588	0.028778	363	634	596	936	716	1021	387.26	470.473	641.005	818.592	653.269	1416.52	22.9986	24.6378	37.2917	50.2288	37.9914	69.5091	-0.951515	5.67891	0.00446161	0.0440868
gene12405	LOC110527561	alpha-1,6-mannosylglycoprotein 6-beta-N-acetylglucosaminyltransferase A-like	CDS	omy07	NC_035083.1	18736240	18848713	LOC110527561	NC_048571.1	24997922	25115994	139.37	3.2636	0.406385	8.03082	9.68259e-16	6.95667e-14	171	259	356	39	20	19	182.428	192.197	382.882	34.108	18.2477	26.3603	5.85178	5.43636	12.0313	1.13042	0.57319	0.698661	3.24937	3.30268	2.81e-13	2.26e-11
gene1242	fam35a	family with sequence similarity 35 member A	CDS	omy01	NC_035077.1	63687084	63694126	LOC110527634	NC_048565.1	67575054	67593740	61.376	1.83319	0.363467	5.04362	4.56804e-07	1.09237e-05	71	140	100	26	32	21	75.745	103.89	107.551	22.7387	29.1964	29.1351	3.00438	3.63364	4.17895	0.931863	1.13403	0.954854	1.81983	2.15044	5.07e-06	0.000131696
gene12425	LOC110527576	muscleblind-like protein 2a	CDS	omy07	NC_035083.1	19559632	19631872	LOC110527576	NC_048571.1	25803550	25874508	228.715	-1.06575	0.218089	-4.88675	1.02515e-06	2.30437e-05	135	223	124	348	346	223	144.022	165.482	133.363	304.348	315.686	309.387	2.76007	2.79646	2.50368	6.02626	5.92433	4.89906	-1.07278	4.01252	1.11e-05	0.000265089
gene1243	glud1	glutamate dehydrogenase 1	CDS	omy01	NC_035077.1	63696784	63739350	glud1	NC_048565.1	67596677	67638420	3304.98	1.08858	0.167153	6.51247	7.39255e-11	3.10177e-09	3842	6357	4342	2366	2167	1656	4098.77	4717.35	4669.87	2069.22	1977.14	2297.51	163.171	165.598	182.115	85.1104	77.0764	75.5731	1.08136	7.85225	1.02e-06	3.06e-05
gene12433	adamts1	ADAM metallopeptidase with thrombospondin type 1 motif 1	CDS	omy07	NC_035083.1	19800461	19808063	adamts1	NC_048571.1	26047765	26055447	2217.12	-1.34647	0.276086	-4.87701	1.07705e-06	2.40471e-05	944	2132	1082	3588	2481	2990	1007.09	1582.1	1163.7	3137.94	2263.63	4148.28	27.7306	38.4141	31.3895	89.2733	61.0366	94.3799	-1.35275	7.27863	5.47e-06	0.000141061
gene12434	LOC110527586	A disintegrin and metalloproteinase with thrombospondin motifs 5-like	CDS	omy07	NC_035083.1	19812918	19838673	LOC110527586	NC_048571.1	26060369	26085630	217.773	-2.10383	0.359516	-5.85186	4.86113e-09	1.61224e-07	80	155	42	321	501	233	85.3465	115.021	45.1715	280.735	457.106	323.26	1.90647	2.26563	0.988462	6.47928	9.99895	5.96646	-2.10915	3.94358	3.38e-08	1.3e-06
gene12438	LOC110527590	uncharacterized LOC110527590	CDS	omy07	NC_035083.1	20338788	20348889	LOC110527590	NC_048571.1	26575972	26585525	173.414	-3.2777	0.342396	-9.57284	1.04011e-21	1.2271e-19	24	52	30	371	232	294	25.604	38.5877	32.2653	324.463	211.674	407.891	1.73938	2.31155	2.14721	22.774	14.0815	22.8956	-3.28003	3.61263	1.3e-18	1.9e-16
gene1244	LOC110527672	uncharacterized LOC110527672	CDS	omy01	NC_035077.1	63740006	63743051	LOC110527672	NC_048565.1	67638731	67642121	114.383	-1.76183	0.387039	-4.55209	5.31165e-06	0.000102551	52	47	62	269	120	133	55.4752	34.8774	66.6817	235.258	109.486	184.522	6.0286	3.34216	7.09864	26.4148	11.6512	16.5686	-1.76585	3.02211	2.7e-05	0.000578034
gene12500	LOC110527640	uncharacterized LOC110527640	lnc_RNA	omy07	NC_035083.1	24125680	24128508	#N/A	#N/A	#N/A	#N/A	81.6579	-2.29027	0.372785	-6.14367	8.06347e-10	2.93628e-08	17	45	29	195	118	93	18.1361	33.3932	31.1898	170.54	107.662	129.027	0.920925	1.49522	1.55147	8.9473	5.35345	5.41351	-2.29415	2.54735	2.67e-08	1.05e-06
gene12501	LOC110527641	protein TMEPAI-like	CDS	omy07	NC_035083.1	24138251	24218323	LOC110527641	NC_048571.1	30313379	30394791	9.63854	-3.23441	0.928865	-3.48211	0.000497483	0.00575662	1	3	2	22	12	16	1.06683	2.22622	2.15102	19.2404	10.9486	22.1981	0.0888214	0.163439	0.175436	1.65509	0.892638	1.52707	-3.14814	-0.339207	1.67e-05	0.0003807
gene12509	LOC110527647	MTSS1-like protein	CDS	omy07	NC_035083.1	24554955	24673994	LOC110527647	NC_048571.1	30733583	30854816	181.584	1.03049	0.290662	3.54531	0.000392149	0.00466609	245	291	238	176	132	59	261.374	215.943	255.972	153.923	120.435	81.8556	9.55565	6.96152	9.16731	5.81419	4.31166	2.47268	1.02293	3.6832	0.000908124	0.0122044
gene12510	LOC110527649	transcriptional regulator Myc-2-like	CDS	omy07	NC_035083.1	24774766	24778946	LOC110527649	NC_048571.1	30949477	30953659	343.771	-2.00289	0.254041	-7.88414	3.16718e-15	2.15909e-13	129	168	139	591	478	503	137.621	124.668	149.496	516.868	436.121	697.854	7.96257	6.36048	8.47323	30.8982	24.7097	33.362	-2.00831	4.59467	2.98e-14	2.73e-12
gene12515	LOC110527654	chromodomain-helicase-DNA-binding protein 6-like	CDS	omy07	NC_035083.1	25851631	25947549	LOC110527654	NC_048571.1	32075882	32174536	308.897	-0.893408	0.238249	-3.7499	0.000176906	0.0023557	207	240	233	520	377	292	220.834	178.097	250.594	454.774	343.97	405.116	2.28149	1.62247	2.53615	4.85438	3.47989	3.45821	-0.900076	4.44245	0.000305879	0.00483884
gene1252	LOC110527757	extensin-like	CDS	omy01	NC_035077.1	64067744	64071627	LOC110527734	NC_048565.1	67961768	68077805	272.935	-1.86868	0.235628	-7.93064	2.18015e-15	1.50874e-13	105	190	91	477	506	294	112.017	140.994	97.8715	417.167	461.667	407.891	4.47855	4.9707	3.83318	17.2325	18.0748	13.4746	-1.87524	4.26632	2.06e-13	1.68e-11
gene12524	LOC110527660	copine-3-like	pseudogene	omy07	NC_035083.1	26265443	26296225	LOC110527660	NC_048571.1	32488867	32519712	95.4518	-1.30447	0.396514	-3.28986	0.00100239	0.0104358	27	101	56	122	144	123	28.8045	74.9492	60.2286	106.697	131.384	170.648	2.2208	5.09546	4.54887	8.49938	9.91937	10.871	-1.31105	2.76392	0.00207287	0.0240225
gene1253	LOC110527747	extensin-like	CDS	omy01	NC_035077.1	64072000	64081233	LOC110527734	NC_048565.1	67961768	68077805	19.1614	-1.89872	0.591671	-3.20909	0.00133158	0.0132544	10	10	6	41	37	15	10.6683	7.42072	6.45307	35.8571	33.7583	20.8108	0.715049	0.438584	0.423699	2.48314	2.21572	1.15252	-1.89446	0.567919	0.000601696	0.00860411
gene12533	LOC110527669	syndecan-4-like	CDS	omy07	NC_035083.1	26972887	26983490	sdc4	NC_048571.1	33205314	33215912	5820.58	-0.956544	0.164781	-5.80494	6.43883e-09	2.10278e-07	3773	5183	3723	7878	8390	6129	4025.16	3846.16	4004.13	6889.82	7654.92	8503.27	199.95	168.474	194.849	353.616	372.368	349.015	-0.963231	8.67064	1.8e-05	0.000405061
gene12557	LOC110527691	DNA damage-inducible transcript 3 protein-like	CDS	omy07	NC_035083.1	28326031	28331634	LOC110527691	NC_048571.1	36907551	36913012	426.764	0.911255	0.265661	3.43014	0.000603264	0.00677232	510	933	403	266	332	256	544.084	692.353	433.431	232.634	302.912	355.17	22.8245	25.6111	17.8117	10.0831	12.4436	12.3109	0.904832	4.90585	0.00073832	0.0102571
gene12558	LOC110527692	rho GTPase-activating protein 15-like	CDS	omy07	NC_035083.1	28374105	28433124	arhgap9	NC_048571.1	36955176	37014054	60.1965	-1.72572	0.482401	-3.57735	0.000347091	0.00421946	25	57	13	126	61	81	26.6708	42.2981	13.9816	110.195	55.6556	112.378	0.850083	1.18881	0.436551	3.62889	1.73711	2.95956	-1.729	2.11481	0.000837469	0.0113953
gene12571	LOC110527706	calcium/calmodulin-dependent protein kinase II inhibitor 2-like	CDS	omy07	NC_035083.1	29536118	29537284	LOC110527706	NC_048571.1	38093203	38096522	57.6112	-3.04321	0.398821	-7.63052	2.33806e-14	1.46853e-12	15	16	9	125	116	67	16.0025	11.8731	9.6796	109.321	105.837	92.9547	4.25527	2.78402	2.52144	30.035	27.5594	20.4236	-3.03689	2.05672	4.25e-12	2.95e-10
gene12572	LOC110527708	trypsin-like	CDS	omy07	NC_035083.1	29593844	29602452	LOC110527708	NC_048571.1	38128380	38160898	21.4218	-2.68099	0.611845	-4.38181	1.17698e-05	0.000209175	2	10	7	46	37	27	2.13366	7.42072	7.52858	40.23	33.7583	37.4594	0.195507	0.599583	0.675773	3.80866	3.02908	2.83607	-2.66038	0.699419	2.27e-06	6.27e-05
gene12573	LOC110527709	cytidine deaminase-like	CDS	omy07	NC_035083.1	29604158	29611488	LOC110527709	NC_048571.1	38162615	38170254	1167.53	-2.24526	0.260883	-8.60637	7.54083e-18	6.51609e-16	293	597	431	1751	1917	1806	312.582	443.017	463.545	1531.36	1749.04	2505.61	64.0387	80.0324	93.0299	324.148	350.892	424.144	-2.25164	6.35458	9.38e-16	1.03e-13
gene12607	LOC110527743	troponin T, cardiac muscle isoforms-like	CDS	omy07	NC_035083.1	31721497	31730867	tnnt2b	NC_048571.1	40305122	40314447	81.8756	2.37072	0.49615	4.77823	1.76845e-06	3.79725e-05	60	262	142	16	39	22	64.0099	194.423	152.723	13.993	35.5831	30.5224	7.70825	20.6454	18.0162	1.74103	4.1961	3.03702	2.35665	2.55814	1.5e-05	0.000347094
gene12608	LOC110527744	plakophilin-1-like	CDS	omy07	NC_035083.1	31741310	31762521	pkp1b	NC_048571.1	40324506	40346140	642.468	1.89907	0.253459	7.49262	6.75138e-14	4.01965e-12	728	1598	1003	374	296	156	776.653	1185.83	1078.74	327.087	270.066	216.432	35.47	47.7555	48.2616	15.4342	12.0781	8.16725	1.89056	5.49305	7.42e-13	5.58e-11
gene12610	LOC110527745	transcriptional enhancer factor TEF-5-like	CDS	omy07	NC_035083.1	31784224	31823382	LOC110527745	NC_048571.1	40365303	40405801	74.1159	2.297	0.442766	5.18785	2.12736e-07	5.41097e-06	143	191	71	37	32	9	152.557	141.736	76.3613	32.3589	29.1964	12.4865	10.3638	8.4905	5.08174	2.27126	1.94227	0.700885	2.28665	2.41958	2.22e-06	6.13e-05
gene12624	LOC110527761	sodium-coupled monocarboxylate transporter 1-like	CDS	omy07	NC_035083.1	32192927	32203316	LOC110527761	NC_048571.1	40768279	40778071	42.237	1.91191	0.483964	3.95052	7.79819e-05	0.00114421	61	105	54	18	31	6	65.0767	77.9175	58.0776	15.7422	28.284	8.3243	2.14558	2.26528	1.87577	0.536253	0.913173	0.226771	1.89788	1.64054	0.000169368	0.00289558
gene12630	LOC110527768	putative helicase mov-10-B.1	CDS	omy07	NC_035083.1	32868551	32890723	mov10a	NC_048571.1	41444950	41467330	10.5184	-3.16367	0.920495	-3.43693	0.000588356	0.00663524	2	4	1	33	11	13	2.13366	2.96829	1.07551	28.8606	10.0362	18.036	0.0807702	0.0990827	0.0398833	1.1288	0.372041	0.564138	-3.09308	-0.205342	6.38e-05	0.00123241
gene12633	LOC110527771	protein Wnt-2b-A-like	CDS	omy07	NC_035083.1	32943911	32960662	wnt2ba	NC_048571.1	41520228	41536290	197.442	5.6561	0.615746	9.18577	4.08595e-20	4.24143e-18	681	175	284	14	4	5	726.512	129.863	305.445	12.2439	3.64955	6.93692	21.5584	3.398	8.87886	0.375386	0.106049	0.170082	5.6316	3.79859	2.71e-11	1.65e-09
gene12643	LOC110527781	RNA-binding protein 5-B-like	CDS	omy07	NC_035083.1	33379178	33390543	LOC110527781	NC_048571.1	41944537	41956332	808.655	-0.728912	0.200951	-3.62731	0.000286386	0.0035753	598	846	521	1365	977	678	637.965	627.793	560.341	1193.78	891.401	940.646	28.2932	24.5509	24.3438	54.7009	38.7125	34.4692	-0.735792	5.82626	0.000814157	0.0111189
gene12653	LOC110527792	ADP-ribosylation factor-like protein 8B-A	CDS	omy07	NC_035083.1	34233722	34253155	LOC110527792	NC_048571.1	42775477	42793038	315.228	-0.813559	0.258244	-3.15035	0.00163074	0.0156055	232	264	225	397	371	375	247.505	195.907	241.99	347.202	338.495	520.269	18.5341	12.9361	17.7515	26.863	24.8218	32.191	-0.819424	4.4698	0.00188066	0.0221925
gene12660	LOC110527799	GDH/6PGL endoplasmic bifunctional protein-like	CDS	omy07	NC_035083.1	34379357	34386271	LOC110527799	NC_048571.1	42923547	42930634	179.957	-0.916284	0.251832	-3.63847	0.000274264	0.00344133	97	163	139	280	233	179	103.483	120.958	149.496	244.878	212.586	248.342	3.09326	3.18823	4.37754	7.56284	6.22268	6.13365	-0.923082	3.66861	0.000839377	0.0114045
gene12663	LOC110527802	TAR DNA-binding protein 43-like	CDS	omy07	NC_035083.1	34399952	34407750	LOC110527802	NC_048571.1	42945197	42952276	1972.28	0.81572	0.174108	4.68514	2.79763e-06	5.76698e-05	2617	3270	2164	1684	1434	1086	2791.9	2426.57	2327.41	1472.77	1308.36	1506.7	126.84	97.2114	103.581	69.1316	58.2074	56.5592	0.809003	7.10868	0.000204855	0.00341257
gene12665	c7h3orf18	chromosome 7 C3orf18 homolog	CDS	omy07	NC_035083.1	34431921	34447411	LOC110527804	NC_048571.1	42985660	42991364	48.4997	1.27503	0.407359	3.13	0.00174805	0.0165253	60	99	63	37	19	26	64.0099	73.4651	67.7572	32.3589	17.3353	36.072	2.00923	2.03344	2.08348	1.04945	0.532855	0.935564	1.26333	1.82061	0.00393129	0.0399324
gene12666	LOC110527805	high mobility group protein HMGI-C-like	CDS	omy07	NC_035083.1	34452476	34456319	LOC110527805	NC_048571.1	42991447	43001777	29.1154	7.29395	1.28694	5.66766	1.44759e-08	4.44594e-07	35	110	51	1	0	0	37.3391	81.6279	54.8511	0.874565	0	0	6.5924	12.7082	9.48672	0.159536	0	0	6.99014	1.14522	6.11e-15	6.12e-13
gene12667	LOC110527807	hepatocyte growth factor-like protein	CDS	omy07	NC_035083.1	34458101	34483993	LOC110527807	NC_048571.1	43003314	43027816	1367.55	5.05214	0.365682	13.8156	2.051e-43	7.99692e-41	1564	5827	1833	73	85	72	1668.52	4324.05	1971.41	63.8432	77.5528	99.8916	85.7612	195.982	99.2629	3.39046	3.90346	4.24236	5.0424	6.57949	1.44e-27	4.34e-25
gene1268	borcs7	BLOC-1 related complex subunit 7	CDS	omy01	NC_035077.1	64513488	64514747	borcs7	NC_048565.1	68405497	68408288	213.976	-0.778508	0.251111	-3.10025	0.00193357	0.0179605	135	230	146	317	235	231	144.022	170.676	157.025	277.237	214.411	320.486	43.3389	45.2886	46.2879	86.1956	63.1813	79.6851	-0.785324	3.91559	0.00345789	0.0360568
gene12682	LOC110527814	bromodomain and PHD finger-containing protein 3-like	CDS	omy07	NC_035083.1	34934235	34959101	brpf3a	NC_048571.1	43545876	43572323	81.2017	-1.26151	0.353546	-3.56817	0.000359483	0.00434368	49	48	52	147	91	95	52.2748	35.6194	55.9266	128.561	83.0272	131.801	1.31848	0.792201	1.38182	3.35025	2.05067	2.74677	-1.26532	2.53464	0.00123537	0.0156812
gene1269	LOC110527870	cytosolic purine 5'-nucleotidase	CDS	omy01	NC_035077.1	64517733	64542898	nt5c2a	NC_048565.1	68409513	68433891	385.347	-0.862701	0.222612	-3.87536	0.000106467	0.00150153	244	403	242	650	444	374	260.307	299.055	260.274	568.467	405.1	518.881	6.08165	6.16103	5.95686	13.7223	9.2681	10.0167	-0.869483	4.76012	0.000185735	0.0031392
gene12693	LOC110527828	uncharacterized LOC110527828	CDS	omy07	NC_035083.1	35359161	35364531	fam83e	NC_048571.1	43979881	43985397	10.7695	4.38157	1.09595	3.99796	6.38907e-05	0.00095947	24	20	20	2	1	0	25.604	14.8414	21.5102	1.74913	0.912386	0	1.27479	0.651591	1.04913	0.0899788	0.0444841	0	4.199	-0.163324	2.41e-07	8.13e-06
gene12697	LOC110527832	zinc finger protein 362-like	CDS	omy07	NC_035083.1	35446628	35460718	znf362a	NC_048571.1	44071609	44083797	85.7353	-1.75742	0.302922	-5.80155	6.57059e-09	2.14362e-07	31	58	38	156	134	100	33.0718	43.0402	40.8694	136.432	122.26	138.738	1.43591	1.64782	1.73828	6.1203	5.19813	4.97722	-1.76287	2.61417	3.96e-07	1.29e-05
gene12698	LOC110527834	uncharacterized LOC110527834	CDS	omy07	NC_035083.1	35462940	35468384	LOC110527834	NC_048571.1	44085865	44092535	466.161	-2.48563	0.270015	-9.20552	3.40013e-20	3.54101e-18	130	167	150	877	635	740	138.688	123.926	161.327	766.993	579.365	1026.66	11.1617	8.79465	12.7188	63.7774	45.6599	68.2712	-2.49098	5.03247	6.37e-19	9.68e-17
gene12700	LOC110527838	tumor necrosis factor receptor superfamily member 1B-like	CDS	omy07	NC_035083.1	35531211	35538558	tnfrsf1b	NC_048571.1	44157058	44164433	37.2573	1.71512	0.434467	3.94763	7.8928e-05	0.00115491	55	89	43	16	21	14	58.6757	66.0444	46.247	13.993	19.1601	19.4234	3.3769	3.35168	2.60732	0.832065	1.07982	0.923644	1.70104	1.463	0.000157391	0.00270831
gene12702	LOC110527836	tumor necrosis factor receptor superfamily member 21-like	CDS	omy07	NC_035083.1	35539256	35548675	si:dkeyp-61b2.1	NC_048571.1	44163371	44176091	320.388	-2.5421	0.259587	-9.79286	1.20829e-22	1.49735e-20	112	130	61	651	598	379	119.485	96.4693	65.6062	569.342	545.607	525.818	4.388	3.12398	2.3602	21.6029	19.6212	15.9554	-2.54701	4.49628	3.32e-20	5.7e-18
gene12707	LOC110527845	prothymosin alpha-like	CDS	omy07	NC_035083.1	35655290	35658118	si:ch211-222l21.1	NC_048571.1	44291263	44294096	642.262	-0.958019	0.199728	-4.79661	1.61372e-06	3.49315e-05	385	604	418	966	793	704	410.73	448.211	449.564	844.829	723.522	976.718	36.9593	35.5645	39.6287	78.5457	63.7548	72.6201	-0.964769	5.49388	7.45e-06	0.000185645
gene1272	LOC110527905	RING finger protein 122-like	CDS	omy01	NC_035077.1	64556798	64568130	LOC110527905	NC_048565.1	68448729	68460372	797.11	1.06024	0.237095	4.47179	7.75664e-06	0.000143599	1285	1313	826	678	537	336	1370.88	974.34	888.372	592.955	489.951	466.161	67.2776	42.1647	42.7089	30.0662	23.5461	18.9029	1.05353	5.80417	2.18e-05	0.000480124
gene12735	LOC110527868	E3 ubiquitin-protein ligase PDZRN3-like	CDS	omy07	NC_035083.1	36924843	37048935	pdzrn3b	NC_048571.1	45581833	45705499	211.831	1.51317	0.442036	3.42319	0.000618911	0.00692124	154	680	252	69	134	107	164.292	504.609	271.029	60.345	122.26	148.45	4.51526	12.2289	7.29681	1.71354	3.29036	3.37106	1.50435	3.9036	0.00257004	0.0285461
gene12736	LOC110527869	serine/threonine-protein phosphatase 4 regulatory subunit 2-B-like	CDS	omy07	NC_035083.1	37070133	37075955	ppp4r2b	NC_048571.1	45725312	45731514	566.45	0.618007	0.200248	3.0862	0.00202729	0.0186684	660	1009	561	459	484	360	704.109	748.75	603.362	401.425	441.595	499.458	42.7112	40.0503	35.8535	25.1589	26.2313	25.0335	0.611015	5.31262	0.00459522	0.0451662
gene12737	LOC110527871	glucoside xylosyltransferase 2-like	CDS	omy07	NC_035083.1	37078783	37095089	LOC110527871	NC_048571.1	45734357	45750837	571.717	-0.742026	0.220745	-3.36146	0.000775319	0.00840003	422	507	426	985	664	489	450.203	376.23	458.168	861.446	605.824	678.431	19.8849	14.6533	19.8239	39.3123	26.2032	24.7594	-0.748971	5.32716	0.00115807	0.0149041
gene12739	LOC110527873	RING1 and YY1-binding protein B-like	CDS	omy07	NC_035083.1	37187322	37228785	LOC110527873	NC_048571.1	45843163	45883401	738.703	1.0221	0.220798	4.62912	3.6723e-06	7.36579e-05	1049	1185	905	549	638	287	1119.11	879.355	973.337	480.136	582.102	398.179	46.6017	32.2895	39.705	20.6576	23.7369	13.7003	1.01484	5.69451	1.42e-05	0.000330086
gene1274	LOC110527916	lymphocyte-specific helicase-like	CDS	omy01	NC_035077.1	64574674	64584296	hells	NC_048565.1	68466950	68476455	426.84	0.800461	0.236621	3.38288	0.000717292	0.00786599	621	728	395	389	337	206	662.502	540.228	424.827	340.206	307.474	285.801	25.509	18.3421	16.0239	13.5342	11.5933	9.09263	0.793654	4.90667	0.00110018	0.0142731
gene12740	LOC110527116	toxin MIT1-like	CDS	omy07	NC_035083.1	37319170	37321917	prok2	NC_048571.1	45964395	45967169	28.0958	1.90097	0.519116	3.66193	0.000250319	0.00319234	27	72	47	11	15	9	28.8045	53.4292	50.549	9.62021	13.6858	12.4865	2.78011	4.54724	4.77933	0.959341	1.2935	0.995776	1.88291	1.08296	0.00028693	0.00458407
gene12747	LOC110527879	FERM domain-containing protein 4B-like	CDS	omy07	NC_035083.1	37749185	37813066	LOC110527879	NC_048571.1	46388958	46451934	115.42	1.43115	0.297937	4.80355	1.5588e-06	3.39265e-05	141	241	164	60	88	39	150.423	178.839	176.384	52.4739	80.29	54.108	3.69947	3.87841	4.24947	1.33338	1.93366	1.09953	1.42248	3.03907	2.02e-05	0.000450106
gene1275	LOC110527930	uncharacterized LOC110527930	CDS	omy01	NC_035077.1	64622256	64651334	LOC110527930	NC_048565.1	68519794	68548397	705.33	3.47851	0.26423	13.1647	1.40049e-39	4.56904e-37	1016	2243	1056	115	157	75	1083.9	1664.47	1135.74	100.575	143.245	104.054	36.8169	49.8539	37.7909	3.52966	4.76463	2.92035	3.46977	5.62697	3.37e-33	1.4e-30
gene12754	LOC110527885	class E basic helix-loop-helix protein 40-like	CDS	omy07	NC_035083.1	38181508	38185517	bhlhe40	NC_048571.1	46806447	46810462	173.059	-1.35487	0.34689	-3.90576	9.39309e-05	0.00134792	135	89	77	357	227	163	144.022	66.0444	82.8143	312.22	207.112	226.144	6.61931	2.67661	3.72855	14.8262	9.3214	8.58791	-1.35974	3.6142	0.000214948	0.00354879
gene12764	LOC110527894	coiled-coil domain-containing protein 120-like	CDS	omy07	NC_035083.1	38732351	38761913	LOC110527894	NC_048571.1	47359871	47389443	18.5341	-3.16434	0.763168	-4.14632	3.37862e-05	0.000541731	3	5	4	67	18	18	3.2005	3.71036	4.30204	58.5958	16.423	24.9729	0.179054	0.183041	0.235772	3.38703	0.899729	1.1544	-3.1324	0.523452	1.7e-05	0.00038555
gene12774	LOC110527907	transcription factor MafB-like	CDS	omy07	NC_035083.1	38937837	38939929	LOC110527907	NC_048571.1	47564064	47566159	2040.57	2.37726	0.202019	11.7675	5.74011e-32	1.28338e-29	3584	4442	2924	660	671	569	3823.52	3296.28	3144.79	577.213	612.211	789.421	238.03	180.95	191.783	37.1269	37.3217	40.6065	2.37036	7.15649	2.46e-22	4.94e-20
gene12779	LOC110527910	protein snail homolog Sna-like	CDS	omy07	NC_035083.1	39090426	39094166	LOC110527910	NC_048571.1	47711530	47715289	553.917	-1.31317	0.181221	-7.24625	4.28458e-13	2.29458e-11	304	416	298	832	874	609	324.317	308.702	320.502	727.638	797.426	844.917	17.733	14.8839	17.167	41.1068	42.6969	38.1721	-1.31974	5.28155	1.17e-10	6.57e-09
gene12782	LOC110527913	src-like-adapter 2	CDS	omy07	NC_035083.1	39166448	39170122	LOC110527913	NC_048571.1	47790264	47794020	20.2383	2.64623	0.781003	3.38824	0.000703433	0.00772858	21	36	52	2	13	2	22.4035	26.7146	55.9266	1.74913	11.861	2.77477	1.94738	2.04762	4.76216	0.157088	1.0096	0.199288	2.60861	0.637663	0.000662908	0.00933891
gene12783	LOC110527914	protein NDRG3-like	CDS	omy07	NC_035083.1	39171228	39240825	LOC110527914	NC_048571.1	47795077	47862506	908.835	-1.2886	0.262836	-4.90267	9.45446e-07	2.14992e-05	391	722	586	1535	1029	1145	417.131	535.776	630.249	1342.46	938.845	1588.55	18.6326	21.1033	27.5781	61.9564	41.0665	58.6303	-1.29537	5.99343	1.76e-06	4.96e-05
gene12787	LOC110527919	DNA-binding protein inhibitor ID-1-like	CDS	omy07	NC_035083.1	39442159	39443433	LOC110527919	NC_048571.1	48066923	48068196	1320.26	-2.21372	0.24317	-9.10358	8.74014e-20	8.81514e-18	453	796	306	2489	2239	1657	483.275	590.689	329.106	2176.79	2042.83	2298.89	59.4613	64.0864	39.6669	276.721	246.131	233.711	-2.21998	6.53296	1.26e-16	1.55e-14
gene1279	LOC110528049	core histone macro-H2A.2-like	CDS	omy01	NC_035077.1	64864144	64870493	LOC110528049	NC_048565.1	68762793	68769165	449.156	-1.73275	0.253309	-6.84046	7.89401e-12	3.67376e-10	134	313	230	806	705	522	142.955	232.268	247.368	704.899	643.232	724.214	9.44082	13.5259	16.0031	48.0974	41.5978	39.5181	-1.73975	4.98039	2.07e-11	1.28e-09
gene12811	LOC110527941	MAP kinase-activated protein kinase 2-like	CDS	omy07	NC_035083.1	40424015	40444374	LOC110527941	NC_048571.1	49050765	49070495	130.195	-1.13137	0.313418	-3.60976	0.000306478	0.00379354	94	103	63	207	145	161	100.282	76.4334	67.7572	181.035	132.296	223.369	5.37717	3.61393	3.55907	10.0295	6.94657	9.89629	-1.13646	3.20478	0.000870439	0.011783
gene12827	LOC110527955	protein kinase C delta type-like	CDS	omy07	NC_035083.1	40707467	40745406	LOC110527955	NC_048571.1	49342358	49380684	1104.45	3.10614	0.186663	16.6404	3.55407e-62	2.70549e-59	1831	2432	2025	258	236	180	1953.37	1804.72	2177.91	225.638	215.323	249.729	62.474	50.8969	68.2349	7.45612	6.74372	6.5994	3.09777	6.27144	2.02e-41	1.33e-38
gene12838	LOC110527964	kelch repeat and BTB domain-containing protein 8	CDS	omy07	NC_035083.1	41652166	41658029	LOC110527964	NC_048571.1	50300364	50306278	1608.97	0.754541	0.164407	4.58948	4.44343e-06	8.73174e-05	1845	2878	1820	1318	1421	824	1968.3	2135.68	1957.43	1152.68	1296.5	1143.2	58.1686	55.6544	56.6675	35.1957	37.52	27.9151	0.747404	6.81537	0.000367191	0.00564728
gene12845	LOC110527970	prickle-like protein 2	CDS	omy07	NC_035083.1	42313259	42426455	LOC110527970	NC_048571.1	50964092	51079129	371.981	0.827002	0.238192	3.472	0.000516593	0.00593053	537	497	452	284	311	196	572.889	368.81	486.131	248.376	283.752	271.927	22.9398	13.0223	19.0688	10.2758	11.1263	8.99687	0.820017	4.70807	0.000843064	0.0114462
gene12846	psd6	26S proteasome non-ATPase regulatory subunit 6	CDS	omy07	NC_035083.1	42442246	42446391	psd6	NC_048571.1	51093272	51097448	2070.94	0.876877	0.220785	3.97163	7.13833e-05	0.00105612	2313	4281	2230	1333	1683	1212	2467.58	3176.81	2398.39	1165.79	1535.55	1681.51	208.644	236.86	198.657	101.845	127.142	117.477	0.870142	7.17876	0.00043139	0.00647872
gene12853	LOC110527976	uncharacterized LOC110527976	CDS	omy07	NC_035083.1	43787466	43792444	#N/A	#N/A	#N/A	#N/A	6.96426	4.33763	1.46315	2.96458	0.00303093	0.0260101	3	22	19	0	2	0	3.2005	16.3256	20.4347	0	1.82477	0	0.209451	0.942107	1.31004	0	0.116941	0	4.09625	-0.645082	0.000493596	0.00727441
gene12854	LOC110527977	protein FAM107B-like	CDS	omy07	NC_035083.1	43840314	43860355	si:ch211-236d3.4	NC_048571.1	52445119	52489548	247.695	5.3469	1.186	4.50834	6.53367e-06	0.000123387	914	257	265	32	2	4	975.084	190.712	285.01	27.9861	1.82477	5.54953	54.787	9.4489	15.6873	1.62466	0.100401	0.257639	5.32317	4.12421	2.27e-05	0.000497279
gene12863	glut1a	glucose transporter 1A	CDS	omy07	NC_035083.1	44274844	44293308	glut1a	NC_048571.1	52882500	52903136	728.558	1.18663	0.315156	3.76522	0.000166401	0.00223068	807	1610	910	403	337	488	860.933	1194.74	978.715	352.45	307.474	677.043	42.3311	51.7999	47.1409	17.905	14.8045	27.506	1.18061	5.6733	0.000302559	0.00479451
gene12870	LOC110527988	plexin-A2-like	CDS	omy07	NC_035083.1	44803138	44859625	LOC110527988	NC_048571.1	53429947	53486228	73.6653	-3.14321	0.473777	-6.63437	3.259e-11	1.4138e-09	6	20	22	173	93	116	6.40099	14.8414	23.6612	151.3	84.8519	160.936	0.120334	0.246027	0.435742	2.93876	1.56205	2.49986	-3.14067	2.39423	2.12e-09	1e-07
gene12872	LOC110527992	6-phosphofructo-2-kinase/fructose-2,6-bisphosphatase 2-like	CDS	omy07	NC_035083.1	44917862	44928774	LOC110527992	NC_048571.1	53552308	53563191	25.5415	-2.70813	0.742138	-3.6491	0.000263165	0.00332844	1	18	5	74	51	16	1.06683	13.3573	5.37756	64.7178	46.5317	22.1981	0.0519841	0.573931	0.256691	3.25825	2.22033	0.89374	-2.69528	0.963376	0.000364164	0.00560537
gene12873	LOC110527995	ubiquitin thioesterase OTU1-like	CDS	omy07	NC_035083.1	44935153	44939974	LOC110527995	NC_048571.1	53569509	53574407	270.607	1.06447	0.275393	3.86529	0.000110958	0.00155936	379	580	245	172	227	121	404.329	430.402	263.5	150.425	207.112	167.873	13.5397	12.7091	8.64385	5.20453	6.79162	4.64491	1.05732	4.25358	0.000213233	0.00352834
gene12876	LOC110527994	SH2 domain-containing protein 5-like	CDS	omy07	NC_035083.1	44974257	44984300	LOC110527994	NC_048571.1	53613567	53623906	32.0746	1.39572	0.480866	2.90251	0.00370186	0.0305988	43	66	42	17	29	8	45.8738	48.9767	45.1715	14.8676	26.4592	11.0991	2.63083	2.47676	2.53772	0.880957	1.48593	0.525938	1.38144	1.2613	0.00425989	0.0425243
gene12877	LOC110527991	heterochromatin protein 1-binding protein 3-like	CDS	omy07	NC_035083.1	44984909	44996925	LOC110527991	NC_048571.1	53624264	53636278	490.943	-0.712734	0.179135	-3.97875	6.92773e-05	0.00102877	348	477	364	723	644	439	371.257	353.968	391.486	632.31	587.577	609.061	14.4486	12.1474	14.9251	25.4253	22.3928	19.5854	-0.719494	5.10794	0.000359045	0.00553808
gene12878	LOC110527996	eukaryotic translation initiation factor 4 gamma 3-like	CDS	omy07	NC_035083.1	44997420	45066261	LOC110527996	NC_048571.1	53636783	53703957	660.815	-0.686796	0.21381	-3.21218	0.00131733	0.0131289	432	796	434	1064	769	587	460.871	590.689	466.772	930.537	701.625	814.394	8.99092	10.1613	8.92033	18.7562	13.4037	13.1274	-0.693856	5.53548	0.00207333	0.0240225
gene12879	LOC110527997	endothelin-converting enzyme 1-like	CDS	omy07	NC_035083.1	45067031	45098581	LOC110527997	NC_048571.1	53704724	53732788	1127.34	-1.15127	0.23421	-4.91555	8.8535e-07	2.019e-05	572	1004	691	1435	1556	1435	610.228	745.04	743.178	1255	1419.67	1990.9	20.5349	22.1079	24.4988	43.6345	46.7824	55.3566	-1.1577	6.30361	3.19e-06	8.6e-05
gene12885	LOC110528000	ephrin type-B receptor 2	CDS	omy07	NC_035083.1	45371739	45409596	LOC110528000	NC_048571.1	53890375	54051092	38.9355	3.17945	0.642769	4.94648	7.55677e-07	1.74696e-05	72	31	103	9	9	5	76.8119	23.0042	110.778	7.87108	8.21148	6.93692	1.44192	0.380792	2.03712	0.152663	0.150949	0.107597	3.15166	1.50463	4.11e-06	0.000108759
gene12898	LOC110528009	pantothenate kinase 4-like	CDS	omy07	NC_035083.1	46490613	46515022	LOC110528009	NC_048571.1	55132795	55158158	324.29	-1.06372	0.270696	-3.92958	8.5095e-05	0.00123218	203	213	238	587	380	328	216.567	158.061	255.972	513.369	346.707	455.062	6.99507	4.50186	8.09923	17.1323	10.9662	12.1448	-1.07049	4.51202	0.000102871	0.0018636
gene12910	LOC110528019	mRNA turnover protein 4 homolog	CDS	omy07	NC_035083.1	46665387	46667791	LOC110528019	NC_048571.1	55313448	55315903	801.393	-0.770911	0.219385	-3.51397	0.00044146	0.00518529	466	917	556	964	1261	749	497.144	680.48	597.984	843.08	1150.52	1039.15	50.2924	60.7019	59.26	88.1201	113.975	86.8598	-0.778089	5.81281	0.000776546	0.0106959
gene12927	sort1	sortilin 1	CDS	omy07	NC_035083.1	48043540	48053447	sort1a	NC_048571.1	56772815	56796604	283.047	1.55792	0.2596	6.00124	1.95812e-09	6.8049e-08	490	540	321	157	185	89	522.748	400.719	345.239	137.307	168.791	123.477	15.7814	10.6675	10.21	4.28284	4.98998	3.08008	1.55055	4.31725	1.28e-08	5.34e-07
gene12938	wnt4a1	wingless-type MMTV integration site family member 4a1	CDS	omy07	NC_035083.1	48470805	48497605	wnt4a1	NC_048571.1	57211640	57240084	13.9842	-4.21212	0.98913	-4.25841	2.05885e-05	0.000345722	0	5	0	27	24	25	0	3.71036	0	23.6132	21.8973	34.6846	0	0.229195	0	1.70909	1.50213	2.00761	-4.08056	0.122405	4.99e-07	1.59e-05
gene12942	LOC110528043	ethanolamine kinase 1-like	CDS	omy07	NC_035083.1	48659509	48697539	LOC110528043	NC_048571.1	57405747	57441999	700.808	0.580784	0.171746	3.38165	0.000720515	0.00789456	734	1187	796	664	608	396	783.054	880.839	856.107	580.711	554.731	549.404	16.6119	16.4774	17.7912	12.7284	11.524	9.63026	0.573429	5.6188	0.0040637	0.0409408
gene12944	LOC110528045	solute carrier family 41 member 1-like	CDS	omy07	NC_035083.1	48718137	48753699	LOC110528045	NC_048571.1	57461920	57505611	98.0581	-2.56668	0.619128	-4.14564	3.38872e-05	0.000543078	40	23	24	404	103	40	42.6733	17.0676	25.8123	353.324	93.9758	55.4953	0.927167	0.326996	0.549389	7.93161	1.99946	0.996274	-2.56683	2.81782	0.000842127	0.0114377
gene12947	LOC110528048	cyclin-dependent kinase 18-like	CDS	omy07	NC_035083.1	48904956	48954600	cdk18	NC_048571.1	57652040	57702931	128.771	-3.09597	0.401038	-7.71989	1.16433e-14	7.47142e-13	23	25	36	383	203	123	24.5371	18.5518	38.7184	334.958	185.214	170.648	1.63202	1.08806	2.52273	23.0186	12.0634	9.37829	-3.09718	3.19588	3.14e-12	2.21e-10
gene12955	LOC110528058	prolyl 3-hydroxylase 1-like	CDS	omy07	NC_035083.1	49414911	49424430	LOC110528058	NC_048571.1	58179858	58192254	128.93	-1.92885	0.27038	-7.13388	9.75813e-13	4.99979e-11	59	62	49	247	218	142	62.9431	46.0084	52.7	216.017	198.9	197.008	2.28258	1.47124	1.87215	8.09382	7.0633	5.90315	-1.9317	3.19393	5.46e-10	2.8e-08
gene12993	LOC110528090	amphoterin-induced protein 1-like	CDS	omy07	NC_035083.1	50109487	50114231	LOC110528090	NC_048571.1	58890001	58895798	46.1486	1.84475	0.482868	3.82041	0.000133231	0.00183765	38	120	80	19	17	21	40.5396	89.0486	86.0409	16.6167	15.5106	29.1351	1.27744	2.47431	2.65593	0.540993	0.47861	0.758572	1.82989	1.75487	0.000345599	0.00535968
gene12997	LOC110528095	AMP deaminase 2-like	CDS	omy07	NC_035083.1	50186400	50243118	LOC110528095	NC_048571.1	58969726	59022859	450.149	-0.871138	0.281495	-3.09469	0.0019702	0.0182477	272	341	384	842	617	321	290.178	253.046	412.996	736.383	562.942	445.35	5.22881	4.02073	7.29013	13.7097	9.93334	6.6307	-0.879266	4.98424	0.00189128	0.0222894
gene1300	LOC110528321	ras guanyl-releasing protein 3-like	CDS	omy01	NC_035077.1	66012092	66064928	rasgrp3	NC_048565.1	69905718	69959695	203.239	-1.2685	0.274053	-4.62868	3.68e-06	7.37071e-05	87	206	103	363	274	213	92.8144	152.867	110.778	317.467	249.994	295.513	1.9331	2.8075	2.26018	6.83162	5.09873	5.08552	-1.27548	3.84363	1.18e-05	0.000281126
gene13007	LOC110528105	SWI/SNF complex subunit SMARCC2-like	CDS	omy07	NC_035083.1	50517191	50534684	LOC110528105	NC_048571.1	59299042	59317047	103.299	-1.30354	0.298196	-4.37141	1.23447e-05	0.00021842	53	96	47	194	158	92	56.5421	71.2389	50.549	169.666	144.157	127.639	1.12478	1.24962	0.985052	3.48718	2.80818	2.09797	-1.30984	2.88195	0.000102767	0.00186263
gene13009	endou	endonuclease, poly(U) specific	CDS	omy07	NC_035083.1	50549614	50556399	LOC110528107	NC_048571.1	59331993	59338641	29.5927	1.55999	0.516081	3.02276	0.00250477	0.0221555	47	74	26	20	19	7	50.1411	54.9133	27.9633	17.4913	17.3353	9.71169	4.19336	4.04961	2.29091	1.51139	1.41969	0.671094	1.54475	1.15848	0.00265315	0.029285
gene1301	fam98a	family with sequence similarity 98 member A	CDS	omy01	NC_035077.1	66069994	66076371	fam98a	NC_048565.1	69964060	69972074	252.595	0.963448	0.231914	4.15434	3.26229e-05	0.000524657	294	514	284	201	162	138	313.649	381.425	305.445	175.787	147.807	191.459	41.3222	44.3114	39.4207	23.9284	19.069	20.8418	0.955499	4.15401	0.000141576	0.0024671
gene13060	LOC110528154	guanine nucleotide-binding protein G(i) subunit alpha-2-like	CDS	omy07	NC_035083.1	52078123	52167189	LOC110528154	NC_048571.1	60946064	61041619	609.648	-0.814497	0.239817	-3.39633	0.000682957	0.00753208	412	589	418	1127	639	550	439.535	437.08	449.564	985.634	583.015	763.061	20.2368	17.7451	20.2765	46.8869	26.2859	29.0288	-0.821458	5.41959	0.000832643	0.0113421
gene13079	LOC110528167	prostacyclin synthase-like	CDS	omy07	NC_035083.1	53133035	53144745	LOC110528167	NC_048571.1	62001553	62013335	147.755	-4.71816	0.520864	-9.05832	1.32476e-19	1.31948e-17	12	16	7	146	249	360	12.802	11.8731	7.52858	127.686	227.184	499.458	0.91451	0.747901	0.526836	9.42415	15.8922	29.4802	-4.70821	3.37502	1.41e-14	1.34e-12
gene13083	LOC110528171	la-related protein 4-like	CDS	omy07	NC_035083.1	53302281	53336484	LOC110528171	NC_048571.1	62194655	62228018	483.117	-0.667225	0.187612	-3.55641	0.000375959	0.00451885	372	529	307	685	641	429	396.861	392.556	330.182	599.077	584.84	595.188	7.19494	6.27562	5.86399	11.2217	10.3829	8.91584	-0.673989	5.08505	0.00111157	0.0144057
gene13090	LOC110528179	electroneutral sodium bicarbonate exchanger 1-like	CDS	omy07	NC_035083.1	53645072	53702509	slc4a8	NC_048571.1	62538333	62589748	11.4883	3.00708	0.926556	3.24544	0.00117271	0.0118802	31	17	15	5	3	0	33.0718	12.6152	16.1327	4.37282	2.73716	0	1.04592	0.351804	0.4998	0.142885	0.0847681	0	2.92248	-0.0856488	0.000160852	0.00276273
gene13092	LOC110528181	class E basic helix-loop-helix protein 40-like	CDS	omy07	NC_035083.1	53725823	53729814	LOC110528181	NC_048571.1	62612769	62616742	90.0796	-1.28563	0.349399	-3.67955	0.000233641	0.00301088	40	71	57	141	100	122	42.6733	52.6871	61.3041	123.314	91.2386	169.261	1.97101	2.14587	2.77379	5.88478	4.12672	6.45966	-1.29131	2.67945	0.000748891	0.0103883
gene13105	LOC110528194	RNA-binding motif, single-stranded-interacting protein 2-like	CDS	omy07	NC_035083.1	54343790	54407546	LOC110528194	NC_048571.1	63223818	63288934	93.5485	-1.08253	0.318364	-3.40027	0.000673182	0.0074474	65	92	39	158	124	94	69.3441	68.2706	41.9449	138.181	113.136	130.414	1.47276	1.27856	0.872675	3.03219	2.35297	2.28858	-1.0884	2.73928	0.00221301	0.0252697
gene1311	LOC110528425	zinc finger SWIM domain-containing protein 8-like	CDS	omy01	NC_035077.1	66287867	66322488	zswim8	NC_048565.1	70194295	70228504	1139.45	0.677822	0.18183	3.72777	0.000193178	0.00254168	1347	2048	1163	1081	971	575	1437.02	1519.76	1250.82	945.404	885.927	797.746	20.9254	19.5143	17.8425	14.2237	12.6329	9.59831	0.670819	6.31868	0.00163844	0.0198395
gene13121	smug1	single-strand-selective monofunctional uracil-DNA glycosylase 1	CDS	omy07	NC_035083.1	54814429	54817267	smug1	NC_048571.1	63682275	63685137	87.244	-1.87419	0.365736	-5.12444	2.98428e-07	7.39638e-06	26	59	37	134	118	135	27.7376	43.7822	39.7939	117.192	107.662	187.297	1.55715	2.16733	2.18841	6.79741	5.91855	8.68783	-1.87908	2.63264	2.79e-06	7.6e-05
gene13125	LOC110528214	LIM domain and actin-binding protein 1-like	CDS	omy07	NC_035083.1	54984702	55024475	LOC110528214	NC_048571.1	63856731	63895232	411.104	0.759332	0.225058	3.37394	0.000741002	0.008072	433	684	540	286	385	227	461.938	507.577	580.776	250.125	351.269	314.936	11.9542	11.5826	14.723	6.68776	8.90163	6.73409	0.751736	4.85168	0.00125825	0.0159116
gene13147	LOC110528231	cyclin-dependent kinase 2	CDS	omy07	NC_035083.1	55475270	55479030	cdk2	NC_048571.1	64363887	64367851	561.692	0.74014	0.197939	3.73922	0.000184589	0.00244578	651	914	685	464	534	265	694.507	678.254	736.725	405.798	487.214	367.657	39.9349	34.3902	41.4986	24.1086	27.434	17.4678	0.732815	5.30063	0.000615146	0.00874919
gene13152	LOC110528236	nck-associated protein 5-like	CDS	omy07	NC_035083.1	55639619	55745243	LOC110528236	NC_048571.1	64534107	64637851	250.779	0.807809	0.254951	3.16849	0.00153232	0.0148595	336	341	323	247	182	118	358.455	253.046	347.39	216.017	166.054	163.711	4.98994	3.10618	4.73728	3.10696	2.26362	1.88304	0.800489	4.14329	0.00284429	0.0309523
gene13169	LOC110528251	uncharacterized protein C1orf106 homolog	CDS	omy07	NC_035083.1	56028895	56041002	LOC110528251	NC_048571.1	64927583	64942652	448.263	-1.10144	0.31708	-3.47369	0.000513363	0.00590008	243	452	241	791	384	572	259.24	335.416	259.198	691.781	350.356	793.583	12.6605	14.4445	12.4003	34.9064	16.7554	32.0231	-1.10726	4.97622	0.000583923	0.0083953
gene13172	LOC110528252	synaptotagmin-6-like	CDS	omy07	NC_035083.1	56094493	56148424	LOC110528252	NC_048571.1	64987665	65046519	459.843	-1.03236	0.328245	-3.14511	0.00166026	0.0158406	173	468	348	955	603	337	184.562	347.29	374.278	835.209	550.169	467.548	7.49625	12.4383	14.8918	35.0496	21.8822	15.6909	-1.04079	5.01535	0.0020718	0.0240225
gene13183	LOC110528263	inositol polyphosphate 1-phosphatase-like	CDS	omy07	NC_035083.1	56409830	56424046	LOC110528263	NC_048571.1	65308248	65323307	182.474	-1.36395	0.288099	-4.7343	2.19812e-06	4.62358e-05	66	180	94	300	280	196	70.4109	133.573	101.098	262.369	255.468	271.927	3.24068	5.42102	4.55817	12.4766	11.514	10.3412	-1.37103	3.68944	7.82e-06	0.000194356
gene1321	LOC110528559	ras and Rab interactor 2-like	CDS	omy01	NC_035077.1	66860704	66929550	rin2	NC_048565.1	70772035	70840706	1341.38	-1.2531	0.159855	-7.839	4.54147e-15	3.05042e-13	785	1018	731	2098	2098	1384	837.463	755.429	786.199	1834.84	1914.19	1920.14	19.3714	15.4084	17.8148	43.851	43.3585	36.6986	-1.2597	6.55515	1.03e-09	5.11e-08
gene13232	LOC110528307	sodium- and chloride-dependent GABA transporter 2-like	CDS	omy07	NC_035083.1	58315775	58337573	LOC110528307	NC_048571.1	67214546	67237266	1004.94	-2.80178	0.309426	-9.05477	1.36861e-19	1.35892e-17	225	435	179	2881	1605	930	240.037	322.801	192.516	2519.62	1464.38	1290.27	7.03153	8.33822	5.52447	76.2592	42.0067	31.2299	-2.80887	6.14158	2e-16	2.4e-14
gene13240	LOC110528316	eukaryotic translation initiation factor 4E transporter-like	CDS	omy07	NC_035083.1	58511470	58531820	eif4enif1	NC_048571.1	67412780	67433416	452.517	0.62099	0.192377	3.22799	0.00124664	0.0125181	522	757	490	457	357	248	556.886	561.748	527	399.676	325.722	344.071	17.2149	15.3125	15.9588	12.7653	9.86005	8.78834	0.613822	4.99021	0.00341945	0.0357647
gene13249	LOC110528326	serine/arginine-rich splicing factor 3-like	CDS	omy07	NC_035083.1	58672204	58693782	LOC110528326	NC_048571.1	67563946	67594588	525.78	0.940599	0.232956	4.03767	5.39854e-05	0.000826243	656	1136	493	388	403	270	699.842	842.993	530.227	339.331	367.692	374.594	37.5103	39.8421	27.8397	18.7915	19.2987	16.5894	0.933728	5.20591	0.000100344	0.00182584
gene13250	LOC110528325	peptidyl-prolyl cis-trans isomerase FKBP5-like	CDS	omy07	NC_035083.1	58693941	58742579	fkbp5	NC_048571.1	67594742	67643116	6891.88	2.81461	0.306926	9.17032	4.71613e-20	4.87975e-18	12251	16339	10235	1919	1076	1794	13069.8	12124.7	11007.9	1678.29	981.728	2488.97	314.954	257.643	259.857	41.7862	23.1667	49.5586	2.80904	8.91097	2.15e-15	2.26e-13
gene13261	LOC110528336	SLIT-ROBO Rho GTPase-activating protein 3-like	CDS	omy07	NC_035083.1	59083137	59176507	LOC110528336	NC_048571.1	67970009	68059308	104.976	-2.42336	0.43774	-5.53608	3.09308e-08	9.01475e-07	36	41	28	254	86	166	38.4059	30.4249	30.1143	222.139	78.4652	230.306	0.734723	0.513241	0.564351	4.39073	1.46993	3.64041	-2.42496	2.89611	4.47e-07	1.45e-05
gene13382	LOC110528445	interferon-induced protein 44-like	CDS	omy07	NC_035083.1	63812006	63830801	LOC110528445	NC_048571.1	72555403	72573499	85.9262	-1.68121	0.487482	-3.44877	0.000563143	0.00638242	30	76	31	59	185	125	32.005	56.3975	33.3408	51.5993	168.791	173.423	3.25032	5.05052	3.31694	5.41426	16.7862	14.5525	-1.68556	2.61248	0.00144581	0.0178749
gene13388	LOC110528451	retinol dehydrogenase 12-like	CDS	omy07	NC_035083.1	63947105	63972310	LOC110528451	NC_048571.1	72698966	72721457	128.747	-1.52093	0.3595	-4.23067	2.32995e-05	0.000387985	33	123	67	219	188	152	35.2054	91.2748	72.0592	191.53	171.529	210.882	3.93075	8.98634	7.88146	22.0947	18.7541	19.4547	-1.52773	3.19122	7.5e-05	0.00141615
gene1339	LOC110528719	apoptosis-stimulating of p53 protein 2-like	CDS	omy01	NC_035077.1	68139406	68191250	tp53bp2a	NC_048565.1	72116682	72167413	2761.76	2.73514	0.19415	14.0877	4.51914e-45	1.92648e-42	5160	5990	4142	745	752	597	5504.85	4445.01	4454.77	651.551	686.114	828.268	132.142	94.0883	104.755	16.1596	16.1282	16.4281	2.7282	7.59257	1.45e-28	4.64e-26
gene13392	LOC110528453	DDB1- and CUL4-associated factor 12-like	CDS	omy07	NC_035083.1	64052048	64066797	LOC110528453	NC_048571.1	72806892	72821662	2980.23	1.19211	0.19611	6.0788	1.21084e-09	4.2919e-08	3585	6523	3506	2090	1745	1460	3824.59	4840.53	3770.74	1827.84	1592.11	2025.58	123.198	137.492	118.986	60.8333	50.221	53.9122	1.18521	7.70321	5.27e-07	1.67e-05
gene13406	LOC110528464	WD repeat-containing protein 1-like	CDS	omy07	NC_035083.1	64529166	64546006	LOC110528464	NC_048571.1	73301265	73318546	2859.56	0.965736	0.17886	5.39938	6.687e-08	1.87049e-06	3254	5677	3404	2017	2086	1546	3471.47	4212.74	3661.04	1764	1903.24	2144.9	163.53	174.991	168.943	85.8554	87.7952	83.4853	0.958662	7.64374	2.01e-05	0.000447436
gene13425	LOC110528481	myosin regulatory light polypeptide 9-like	CDS	omy07	NC_035083.1	66063460	66068138	LOC110528481	NC_048571.1	74822522	74826558	2439.72	0.764352	0.211816	3.60857	0.000307895	0.00380961	2876	4945	2302	1914	2230	1237	3068.21	3669.54	2475.83	1673.92	2034.62	1716.19	244.215	257.553	193.045	137.66	158.586	112.869	0.757445	7.41555	0.00185086	0.0219176
gene13426	LOC110528482	homeobox protein TGIF1-like	CDS	omy07	NC_035083.1	66070749	66078866	LOC110528482	NC_048571.1	74829699	74837226	617.601	0.713613	0.223302	3.19573	0.00139476	0.0137591	757	992	707	607	568	254	807.592	736.135	760.386	530.861	518.235	352.395	23.8448	19.1658	21.9932	16.1945	14.9838	8.59711	0.70607	5.43749	0.00243325	0.0273215
gene13431	LOC110528484	uncharacterized protein KIAA1755-like	CDS	omy07	NC_035083.1	66367733	66437835	LOC110528484	NC_048571.1	75160296	75232004	244.38	1.24577	0.264949	4.70191	2.57735e-06	5.34043e-05	324	517	281	132	204	96	345.653	383.651	302.219	115.443	186.127	133.189	6.81049	6.66562	5.83325	2.35012	3.5912	2.16833	1.23801	4.10734	9.29e-06	0.000226957
gene13464	LOC110529031	plexin-B1-like	CDS	omy07	NC_035083.1	67884558	68041087	LOC110529031	NC_048571.1	76793582	76979155	364.325	0.801647	0.246315	3.25456	0.00113567	0.0115783	497	637	360	376	264	163	530.215	472.7	387.184	328.836	240.87	226.144	6.88036	5.40893	4.92185	4.40884	3.0608	2.42473	0.794447	4.67959	0.00166889	0.0201556
gene13484	LOC110528537	NACHT, LRR and PYD domains-containing protein 12-like	CDS	omy07	NC_035083.1	68411198	68425645	LOC110528537	NC_048571.1	77364682	77380684	221.946	1.27234	0.259785	4.89766	9.69836e-07	2.19601e-05	341	376	279	133	177	80	363.79	279.019	300.068	116.317	161.492	110.991	9.45182	6.39242	7.63723	3.12244	4.10876	2.38271	1.26495	3.96901	5.38e-06	0.000138978
gene13511	LOC110528558	phosphorylated CTD-interacting factor 1-like	CDS	omy07	NC_035083.1	70277276	70300063	pcif1	NC_048571.1	79359044	79384929	177.142	0.791564	0.253376	3.12407	0.00178371	0.01682	225	343	166	140	147	96	240.037	254.531	178.535	122.439	134.121	133.189	5.84931	5.46931	4.26187	3.0827	3.20048	2.68172	0.78381	3.64776	0.00506282	0.0487792
gene1353	LOC110528891	protocadherin-15-like	CDS	omy01	NC_035077.1	68823327	69092000	LOC110528891	NC_048565.1	72816192	73083836	25.4954	2.8059	0.591991	4.73976	2.13967e-06	4.5243e-05	57	58	28	6	9	4	60.8094	43.0402	30.1143	5.24739	8.21148	5.54953	1.23071	0.768114	0.597048	0.109727	0.162742	0.092803	2.77561	0.950744	1.61e-06	4.58e-05
gene13536	LOC110528579	acid-sensing ion channel 1-like	CDS	omy07	NC_035083.1	71404408	71464329	LOC110528579	NC_048571.1	80849133	81183921	210.441	-1.11648	0.356773	-3.12938	0.00175174	0.0165406	129	234	81	461	294	139	137.621	173.645	87.1164	403.174	268.242	192.846	4.90742	5.46004	3.04312	14.8541	9.36671	5.68197	-1.12327	3.89703	0.00260777	0.0289046
gene13542	itga7	integrin subunit alpha 7	CDS	omy07	NC_035083.1	71843245	71932188	LOC110528585	NC_048571.1	80655573	80723518	45.7381	-1.51872	0.440392	-3.44857	0.000563565	0.00638494	18	42	19	84	94	32	19.203	31.167	20.4347	73.4634	85.7643	44.3963	0.568013	0.812928	0.592121	2.24516	2.48422	1.08507	-1.52226	1.74598	0.000954866	0.0127218
gene13543	LOC110528587	uncharacterized LOC110528587	lnc_RNA	omy07	NC_035083.1	71933004	71934757	#N/A	#N/A	#N/A	#N/A	108.029	-1.51312	0.33466	-4.52136	6.1445e-06	0.000116797	52	68	58	123	221	123	55.4752	50.4609	62.3796	107.571	201.637	170.648	4.31797	3.4634	4.75636	8.65095	15.369	10.9749	-1.51788	2.94058	3.52e-05	0.00073444
gene13548	LOC110528591	sodium- and chloride-dependent taurine transporter-like	CDS	omy07	NC_035083.1	72144642	72179929	LOC110528591	NC_048571.1	81606542	81652941	15210.8	2.48208	0.187636	13.2282	6.03203e-40	2.00892e-37	23982	30476	27160	5055	5731	3030	25584.8	22615.4	29210.9	4420.92	5228.89	4203.77	502.507	391.68	562.026	89.7139	100.569	68.2213	2.47462	10.0528	1.66e-22	3.36e-20
gene1356	LOC110528926	cGMP-dependent protein kinase 1-like	CDS	omy01	NC_035077.1	69147486	69281316	LOC110528926	NC_048565.1	73140464	73290110	870.709	2.53678	0.208895	12.1438	6.18855e-34	1.60862e-31	1625	1978	1167	272	307	180	1733.6	1467.82	1255.12	237.882	280.103	249.729	65.3221	48.7697	46.3285	9.261	10.3353	7.775	2.52964	5.93018	1.36e-26	3.72e-24
gene1357	LOC110528949	phosphatidylcholine:ceramide cholinephosphotransferase 1-like	CDS	omy01	NC_035077.1	69335598	69386293	LOC110528949	NC_048565.1	73323452	73373737	399.267	0.872197	0.249283	3.49882	0.000467316	0.00544101	581	505	516	317	295	216	619.829	374.746	554.964	277.237	269.154	299.675	16.5429	8.81947	14.5096	7.64496	7.03449	6.60859	0.865212	4.80936	0.000659425	0.00929338
gene13608	amigo3	adhesion molecule with Ig like domain 3	CDS	omy07	NC_035083.1	75781599	75785737	amigo3	NC_048571.1	84904628	84909361	361.913	4.81045	0.509294	9.44532	3.54319e-21	3.97484e-19	978	612	558	56	9	12	1043.36	454.148	600.135	48.9756	8.21148	16.6486	32.8455	12.6068	18.5072	1.59297	0.253137	0.433051	4.80266	4.6678	8.08e-11	4.67e-09
gene13639	LOC110528673	uncharacterized LOC110528673	CDS	omy07	NC_035083.1	77361375	77373827	si:dkeyp-87e7.4	NC_048571.1	87410180	87422713	333.479	0.879752	0.240467	3.65851	0.000253681	0.0032255	374	669	371	215	261	202	398.995	496.446	399.015	188.031	238.133	280.251	16.9729	18.6221	16.6276	8.26429	9.91978	9.85048	0.872622	4.55156	0.000452385	0.0067367
gene13689	adamts3	ADAM metallopeptidase with thrombospondin type 1 motif 3	CDS	omy08	NC_035084.1	84876	224905	adamts3	NC_048575.1	84235293	84426152	58.7347	1.54639	0.387683	3.9888	6.64093e-05	0.000990778	108	87	77	37	28	23	115.218	64.5602	82.8143	32.3589	25.5468	31.9098	3.75315	1.85442	2.64261	1.08907	0.814904	0.858857	1.53628	2.08415	0.000268666	0.00432773
gene13692	LOC110531067	DNA (cytosine-5)-methyltransferase 3A-like	CDS	omy08	NC_035084.1	301344	387566	LOC110531067	NC_048572.1	2110060	2200907	51.6249	-3.11397	0.464374	-6.70574	2.00392e-11	8.90574e-10	10	12	12	148	86	50	10.6683	8.90486	12.9061	129.436	78.4652	69.3692	0.303638	0.223488	0.359839	3.80627	2.18691	1.63135	-3.10591	1.90865	3.67e-10	1.92e-08
gene13704	LOC110529251	transcription factor 21-like	CDS	omy08	NC_035084.1	943212	945288	LOC110529251	NC_048572.1	2938819	2941312	129.612	2.03886	0.412237	4.94584	7.58152e-07	1.7514e-05	267	189	187	38	87	28	284.844	140.252	201.121	33.2335	79.3776	38.8467	35.9985	15.6297	24.8992	4.33949	9.82356	4.05651	2.02999	3.20112	5.55e-06	0.000142588
gene13705	LOC110529254	serine/threonine-protein kinase Sgk1-like	CDS	omy08	NC_035084.1	1049429	1050647	LOC110529254	NW_023493699.1	152340	170895	199.717	1.54456	0.362664	4.25892	2.0542e-05	0.000345124	264	449	256	101	63	117	281.644	333.19	275.331	88.331	57.4803	162.324	39.0814	40.7689	37.4263	12.664	7.81058	18.6111	1.53729	3.81677	5.87e-05	0.00114642
gene13749	LOC110529287	delta-like protein 4	CDS	omy08	NC_035084.1	3488434	3507471	LOC110529287	NC_048572.1	6557878	6580013	64.0085	-1.06738	0.346659	-3.07906	0.00207658	0.0190182	37	71	29	98	96	63	39.4728	52.6871	31.1898	85.7073	87.5891	87.4052	1.60926	1.89409	1.24564	3.61022	3.49682	2.94433	-1.07395	2.20568	0.00471321	0.0460451
gene13759	LOC110529295	synapse differentiation-inducing gene protein 1-like	CDS	omy08	NC_035084.1	4005018	4084547	LOC110529295	NC_048572.1	5938942	6044926	47.2402	-1.36935	0.435569	-3.14382	0.00166759	0.0158868	34	21	26	92	62	48	36.2723	15.5835	27.9633	80.4599	56.5679	66.5944	0.847139	0.320931	0.639764	1.94154	1.29373	1.2851	-1.37072	1.77728	0.00318522	0.0338087
gene13768	LOC110529301	uncharacterized LOC110529301	lnc_RNA	omy08	NC_035084.1	4711826	4712972	#N/A	#N/A	#N/A	#N/A	577.752	0.920789	0.200707	4.58773	4.48084e-06	8.79444e-05	665	1062	715	450	376	334	709.443	788.08	768.99	393.554	343.057	463.386	85.3543	83.6074	90.6317	48.9213	40.4174	46.065	0.913441	5.34045	2.35e-05	0.000513176
gene13771	LOC110529304	protein max-like	CDS	omy08	NC_035084.1	4749518	4769849	LOC110529304	NC_048572.1	7340699	7369522	867.463	1.2559	0.171145	7.33821	2.16473e-13	1.19329e-11	1103	1685	1153	567	532	401	1176.72	1250.39	1240.06	495.878	485.389	556.341	57.5321	53.9078	59.3929	25.0495	23.2393	22.475	1.24829	5.925	8.84e-10	4.43e-08
gene13820	LOC110529347	myosin-6 pseudogene	pseudogene	omy08	NC_035084.1	7419839	7427018	myh6	NC_048572.1	10140669	10148583	34.9592	4.56099	0.685375	6.65473	2.83825e-11	1.24649e-09	63	85	65	3	0	5	67.2104	63.0761	69.9082	2.62369	0	6.93692	1.2586	1.04156	1.28242	0.0507634	0	0.107334	4.49602	1.3731	5.07e-12	3.44e-10
gene13824	LOC110529352	kunitz-type protease inhibitor 1-like	CDS	omy08	NC_035084.1	7527744	7540989	spint1b	NC_048572.1	10256194	10269499	517.231	0.74908	0.223592	3.35021	0.000807494	0.00868681	642	887	562	522	438	216	684.906	658.218	604.437	456.523	399.625	299.675	31.412	26.6196	27.1561	21.6328	17.9478	11.3563	0.741626	5.18268	0.0013982	0.0173326
gene13830	LOC110529357	N-myc proto-oncogene protein-like	CDS	omy08	NC_035084.1	8013347	8020045	mycn	NC_048572.1	10786206	10792867	236.938	1.86142	0.33472	5.56111	2.68059e-08	7.93554e-07	233	680	337	114	144	54	248.572	504.609	362.447	99.7004	131.384	74.9187	10.5396	18.8667	15.0546	4.36773	5.45517	2.62473	1.85208	4.06414	1.14e-07	4.1e-06
gene13844	LOC110529371	reticulon-4-interacting protein 1 homolog, mitochondrial-like	CDS	omy08	NC_035084.1	8946384	8956277	LOC110529371	NC_048572.1	11828959	11839997	321.578	-0.866134	0.222569	-3.89153	9.96127e-05	0.00141863	188	326	223	430	421	351	200.564	241.915	239.839	376.063	384.115	486.972	14.0651	14.9596	16.4764	27.2481	26.3782	28.2172	-0.872926	4.49944	0.000190758	0.00321676
gene13845	LOC110529372	uncharacterized LOC110529372	lnc_RNA	omy08	NC_035084.1	8998593	9001383	LOC110529372	NC_048572.1	11883060	11885849	660.586	-0.896759	0.264383	-3.39189	0.000694115	0.00763933	419	740	361	765	1245	558	447.002	549.133	388.259	669.042	1135.92	774.16	46.2249	50.0737	39.3314	71.4833	115.029	66.148	-0.903678	5.53555	0.000768953	0.0106308
gene13847	LOC110529373	sine oculis-binding protein homolog	CDS	omy08	NC_035084.1	9020735	9028556	LOC110529183	NC_048572.1	11896915	11914210	230.374	0.865076	0.276349	3.13038	0.00174581	0.0165139	208	496	280	155	189	132	221.901	368.068	301.143	135.558	172.441	183.135	7.6409	11.1758	10.158	4.82275	5.81459	5.21046	0.857113	4.02232	0.00294442	0.0318085
gene13848	LOC110529374	rho-associated protein kinase 2-like	CDS	omy08	NC_035084.1	9033543	9095657	LOC110529374	NC_048572.1	11919066	11984048	177.875	0.95587	0.296163	3.22751	0.00124872	0.0125351	260	350	155	158	107	92	277.376	259.725	166.704	138.181	97.6253	127.639	6.52019	5.38359	3.83875	3.35603	2.24723	2.47911	0.948668	3.6537	0.00258571	0.028703
gene13854	LOC110529379	hippocalcin-like protein 1	CDS	omy08	NC_035084.1	9137929	9147880	LOC110529379	NC_048572.1	12026183	12029309	563.513	2.67778	0.21825	12.2693	1.32423e-34	3.5282e-32	943	1199	956	201	135	114	1006.02	889.744	1028.19	175.787	123.172	158.162	46.2208	36.0464	46.2758	8.34457	5.54161	6.00415	2.66966	5.30373	6.95e-29	2.34e-26
gene13866	ttc32	tetratricopeptide repeat domain 32	CDS	omy08	NC_035084.1	9371197	9373036	ttc32	NC_048572.1	12229382	12231241	412.654	-0.88244	0.255413	-3.45495	0.000550397	0.00625571	225	388	318	469	602	466	240.037	287.924	342.013	410.171	549.257	646.521	23.3231	24.669	32.5537	41.1773	52.2608	51.9051	-0.889084	4.85713	0.000551452	0.00800417
gene13893	LOC110529418	ectonucleotide pyrophosphatase/phosphodiesterase family member 1-like	CDS	omy08	NC_035084.1	10103018	10162265	enpp1	NC_048572.1	12951277	12999904	1559.56	2.99595	0.413066	7.25297	4.07728e-13	2.19459e-11	4189	2936	1552	474	499	123	4468.96	2178.72	1669.19	414.544	455.281	170.648	128.287	55.1499	46.939	12.2951	12.7982	4.0476	2.98937	6.77024	1.43e-08	5.91e-07
gene13897	LOC110529422	H2.0-like homeobox protein	CDS	omy08	NC_035084.1	10341488	10344762	LOC110529422	NC_048572.1	13203591	13206686	104.826	-2.03253	0.300307	-6.76817	1.3042e-11	5.93142e-10	40	63	31	170	182	138	42.6733	46.7505	33.3408	148.676	166.054	191.459	2.95599	2.85562	2.26243	10.6408	11.264	10.9583	-2.03788	2.89736	2.19e-09	1.03e-07
gene13904	tmem151b	transmembrane protein 151B	CDS	omy08	NC_035084.1	10611901	10623205	tmem151ba	NC_048572.1	13498018	13509334	44.5747	-3.37184	0.524893	-6.42385	1.32871e-10	5.35707e-09	9	14	3	125	84	42	9.60149	10.389	3.22653	109.321	76.6404	58.2701	0.169106	0.161348	0.0556685	1.98934	1.32182	0.847984	-3.36017	1.70739	9.23e-10	4.62e-08
gene13905	nfkbie	NFKB inhibitor epsilon	CDS	omy08	NC_035084.1	10630473	10640974	nfkbie	NC_048572.1	13516606	13526593	435.416	-0.854365	0.248857	-3.43316	0.000596599	0.006714	283	510	231	518	660	453	301.913	378.457	248.443	453.024	602.175	628.485	13.4491	14.866	10.8415	20.8506	26.268	23.1326	-0.860553	4.93533	0.000626961	0.00889614
gene13912	LOC110529436	transcription factor SOX-11-like	CDS	omy08	NC_035084.1	11059155	11061465	LOC110529436	NC_048572.1	13983814	13986113	846.415	2.09051	0.28268	7.3953	1.41092e-13	8.05535e-12	1517	1876	1026	294	494	185	1618.38	1392.13	1103.47	257.122	450.719	256.666	91.2468	69.212	60.9467	14.9783	24.8849	11.9571	2.08317	5.88997	2.99e-12	2.12e-10
gene13916	LOC110529441	kinase D-interacting substrate of 220 kDa-like	CDS	omy08	NC_035084.1	11390180	11439338	LOC110529441	NC_048572.1	14340500	14392658	470.715	-0.742137	0.219851	-3.37563	0.00073646	0.00803581	380	455	291	596	608	499	405.396	337.643	312.974	521.241	554.731	692.304	7.19451	5.28379	5.44103	9.55753	9.64046	10.1517	-0.74817	5.04681	0.0010217	0.0134432
gene13934	LOC110529456	interactor protein for cytohesin exchange factors 1-like	CDS	omy08	NC_035084.1	11979945	11989890	LOC110529456	NC_048572.1	14971614	14980854	45.2666	1.83619	0.444656	4.12945	3.63629e-05	0.000578694	90	93	44	20	26	13	96.0149	69.0127	47.3225	17.4913	23.722	18.036	4.53279	2.87291	2.1885	0.853169	1.09666	0.703537	1.82372	1.72884	9.23e-05	0.00169955
gene13935	LOC110529457	connector enhancer of kinase suppressor of ras 3-like	CDS	omy08	NC_035084.1	11994225	12028180	LOC110529457	NC_048572.1	14984532	15020390	598.49	2.61991	0.255051	10.2721	9.41169e-25	1.36777e-22	1211	1149	877	151	206	132	1291.93	852.64	943.223	132.059	187.952	183.135	59.4826	34.6164	42.5418	6.28209	8.47402	6.96691	2.61266	5.39055	5.64e-22	1.11e-19
gene13937	LOC110529458	serine/threonine-protein kinase D3-like	CDS	omy08	NC_035084.1	12048160	12106235	LOC110529458	NC_048572.1	15039114	15105108	26.6183	3.41525	0.824675	4.14133	3.45296e-05	0.000552266	93	36	19	10	2	2	99.2153	26.7146	20.4347	8.74565	1.82477	2.77477	2.8588	0.678767	0.5768	0.260365	0.0514882	0.0660621	3.37659	0.997163	0.000124102	0.00220077
gene13949	LOC110529469	N-alpha-acetyltransferase 20	CDS	omy08	NC_035084.1	12471244	12473675	naa20	NC_048572.1	15483686	15486258	204.788	-0.929481	0.223442	-4.15983	3.18484e-05	0.000513752	116	204	137	312	282	199	123.752	151.383	147.345	272.864	257.293	276.089	13.7465	14.8279	16.0334	31.3163	27.9872	25.3401	-0.936671	3.85398	0.000191165	0.00322216
gene1395	LOC110529380	C-terminal-binding protein 2-like	CDS	omy01	NC_035077.1	71074115	71094848	LOC110529380	NC_048565.1	74996783	75112403	201.761	-1.07036	0.21942	-4.87815	1.07087e-06	2.39529e-05	132	167	117	302	296	206	140.822	123.926	125.835	264.119	270.066	285.801	4.49283	3.48642	3.93281	8.70633	8.43751	7.53415	-1.07639	3.83236	1.72e-05	0.000389477
gene13954	LOC110529474	filamin-A-interacting protein 1-like	CDS	omy08	NC_035084.1	12789305	12826821	LOC110529474	NC_048572.1	15813750	15843613	17.6822	-2.48213	0.617617	-4.01889	5.84738e-05	0.000886903	5	6	6	36	29	23	5.33416	4.45243	6.45307	31.4843	26.4592	31.9098	0.152888	0.112531	0.181186	0.932367	0.742638	0.755703	-2.46508	0.440723	6.32e-06	0.000160248
gene13962	LOC110529483	uncharacterized LOC110529483	CDS	omy08	NC_035084.1	13264347	13285463	LOC110529483	NC_048572.1	16284556	16293266	211.76	-1.56857	0.461677	-3.39755	0.000679924	0.00750122	69	263	47	434	400	149	73.6114	195.165	50.549	379.561	364.955	206.72	4.18655	9.78767	2.81628	22.3038	20.3256	9.71436	-1.5765	3.90699	0.00329021	0.0346552
gene13965	LOC110529192	zinc finger protein 292-like	CDS	omy08	NC_035084.1	13370529	13381673	znf292b	NC_048572.1	16357378	16383176	254.574	0.706113	0.228825	3.08582	0.00202993	0.0186873	317	402	290	260	206	118	338.186	298.313	311.898	227.387	187.952	163.711	5.28228	4.1087	4.77233	3.66959	2.87479	2.11283	0.69912	4.16567	0.0046866	0.0459072
gene13970	LOC110529494	CMP-sialic acid transporter-like	CDS	omy08	NC_035084.1	13413423	13422936	LOC110529494	NC_048572.1	16413775	16423971	75.7336	-1.13947	0.317798	-3.58553	0.000336392	0.00410501	50	59	42	141	102	69	53.3416	43.7822	45.1715	123.314	93.0634	95.7295	1.64816	1.19288	1.36725	3.93667	2.81582	2.44398	-1.14333	2.44169	0.0014657	0.0180486
gene13980	LOC110529504	midasin-like	CDS	omy08	NC_035084.1	13842085	13904370	LOC110529504	NC_048572.1	16830751	16893020	406.18	-0.831495	0.214038	-3.8848	0.000102416	0.00145401	233	430	287	664	510	371	248.572	319.091	308.672	580.711	465.317	514.719	1.80647	2.04485	2.1975	4.3604	3.31148	3.0908	-0.838716	4.83587	0.00020014	0.00334709
gene13990	LOC110529514	dermatan-sulfate epimerase-like	CDS	omy08	NC_035084.1	14732876	14760419	LOC110529514	NC_048572.1	17728290	17756041	183.206	2.3873	0.286933	8.32008	8.7906e-17	7.03354e-15	236	409	343	80	65	33	251.772	303.507	368.9	69.9652	59.3051	45.7837	9.11765	9.69194	13.0869	2.61784	2.1031	1.36995	2.37785	3.69486	2.51e-14	2.31e-12
gene13993	LOC110529518	tyrosine-protein kinase SRK2-like	CDS	omy08	NC_035084.1	14848424	14860598	LOC110529518	NC_048572.1	17845718	17857814	752.132	0.643298	0.195382	3.29252	0.000992934	0.0103542	973	1230	745	657	704	392	1038.03	912.748	801.256	574.589	642.32	543.854	37.2493	28.882	28.1665	21.3036	22.5712	16.1255	0.636503	5.7208	0.00310423	0.0331581
gene1400	LOC110529439	carbohydrate sulfotransferase 15-like	CDS	omy01	NC_035077.1	71253764	71290520	LOC110529439	NC_048565.1	75275985	75311494	765.149	1.79291	0.194062	9.23885	2.49164e-20	2.63784e-18	1083	1427	1255	417	379	228	1155.38	1058.94	1349.77	364.693	345.794	316.323	27.9352	22.5769	31.9697	9.11049	8.18728	6.31945	1.7854	5.74394	2.51e-16	2.96e-14
gene14002	LOC110529523	tyrosine-protein kinase Fyn	CDS	omy08	NC_035084.1	15388013	15447044	LOC110529523	NC_048572.1	18362788	18449484	283.366	-1.63498	0.212938	-7.67817	1.61378e-14	1.01968e-12	121	181	140	487	432	336	129.087	134.315	150.572	425.913	394.151	466.161	4.81663	4.4193	5.50372	16.4198	14.4018	14.372	-1.64123	4.31859	3.17e-12	2.23e-10
gene14004	LOC110529525	uncharacterized LOC110529525	lnc_RNA	omy08	NC_035084.1	15459619	15462558	LOC110529525	NC_048572.1	18461630	18464743	32.794	-2.24172	0.609818	-3.67605	0.000236876	0.00304887	3	25	11	44	50	57	3.2005	18.5518	11.8306	38.4808	45.6193	79.0809	0.171259	0.875366	0.620149	2.12749	2.39045	3.49646	-2.23634	1.25858	0.000354093	0.00547537
gene14022	LOC110529541	connective tissue growth factor-like	CDS	omy08	NC_035084.1	16004471	16007368	LOC110529541	NC_048572.1	19014870	19017768	9498.8	3.8189	0.233667	16.3433	4.85215e-60	3.37245e-57	17990	19568	18141	1819	1274	732	19192.3	14520.9	19510.8	1590.83	1162.38	1015.56	1099.21	733.354	1094.67	94.1381	65.1923	48.0599	3.81135	9.37321	6.23e-37	3.12e-34
gene14023	LOC110529542	DBH-like monooxygenase protein 1 homolog	CDS	omy08	NC_035084.1	16045653	16061339	LOC110529542	NC_048572.1	19057886	19075303	71.4993	-2.50461	0.426297	-5.87528	4.22142e-09	1.40445e-07	23	29	17	204	84	79	24.5371	21.5201	18.2837	178.411	76.6404	109.603	1.36106	1.0526	0.993501	10.2249	4.16298	5.02339	-2.50472	2.3611	8.62e-08	3.12e-06
gene14024	LOC110529543	syntaxin-7-like	CDS	omy08	NC_035084.1	16062635	16073819	LOC110529543	NC_048572.1	19075589	19086401	373.487	-0.836589	0.209671	-3.99	6.60733e-05	0.000987609	251	342	263	595	443	369	267.775	253.789	282.859	520.366	404.187	511.945	13.1861	11.0201	13.6448	26.4753	19.4905	20.83	-0.843248	4.71481	0.000163163	0.00279983
gene14039	LOC110529553	transmembrane protein 200A-like	CDS	omy08	NC_035084.1	16643444	16652665	LOC110529553	NC_048572.1	19664037	19672737	1747.15	-3.99773	0.394758	-10.127	4.19179e-24	5.80173e-22	258	363	67	4067	3246	2413	275.243	269.372	72.0592	3556.85	2961.61	3347.76	11.4397	9.87229	2.93386	152.739	120.537	114.967	-4.00288	6.93756	9.15e-15	8.9e-13
gene14040	epb41l2	erythrocyte membrane protein band 4.1 like 2	CDS	omy08	NC_035084.1	16706228	16811701	LOC110529554	NC_048572.1	19723181	19826538	881.438	1.26698	0.181027	6.99884	2.58088e-12	1.26364e-10	1217	1810	1017	578	560	387	1298.33	1343.15	1093.79	505.498	510.936	536.917	25.1255	22.9202	20.7355	10.1073	9.68251	8.58529	1.25982	5.94838	1.94e-09	9.25e-08
gene14052	LOC110529565	proteoglycan 4-like	CDS	omy08	NC_035084.1	17287094	17373252	LOC110529565	NC_048572.1	20294639	20379353	1056.99	-1.38934	0.299289	-4.64213	3.44836e-06	6.94275e-05	333	792	752	1599	1523	1299	355.255	587.721	808.784	1398.43	1389.56	1802.21	5.02321	7.32788	11.2028	20.4299	19.2404	21.0556	-1.39685	6.21105	7.57e-06	0.000188457
gene14060	LOC110529574	gap junction alpha-1 protein	CDS	omy08	NC_035084.1	17617068	17622975	LOC110529574	NC_048572.1	20626949	20632683	283.12	1.68206	0.272242	6.17852	6.47037e-10	2.39434e-08	355	460	535	145	157	96	378.725	341.353	575.398	126.812	143.245	133.189	18.056	14.3505	26.873	6.24658	6.68757	5.24668	1.67337	4.31555	3.21e-09	1.49e-07
gene14082	LOC110529594	afadin-like	CDS	omy08	NC_035084.1	18567469	18695775	afdna	NC_048572.1	21558958	21688064	1210.76	2.00681	0.180193	11.137	8.28705e-29	1.53152e-26	1790	2703	1770	566	584	301	1909.63	2005.82	1903.65	495.004	532.834	417.602	32.7438	30.3276	31.9756	8.76948	8.94674	5.91647	1.99979	6.4048	7.79e-20	1.29e-17
gene14096	LOC110529607	E3 ubiquitin-protein ligase TRIM9-like	CDS	omy08	NC_035084.1	18925152	18953193	LOC110529607	NC_048572.1	21931042	21958665	52.3291	-3.3531	0.61366	-5.46411	4.65229e-08	1.3257e-06	7	8	14	202	60	39	7.46782	5.93657	15.0572	176.662	54.7432	54.108	0.197331	0.138326	0.389758	4.82314	1.41653	1.18136	-3.34342	1.93381	1.05e-06	3.13e-05
gene1410	LOC110532683	glutamate receptor ionotropic, delta-1-like	CDS	omy01	NC_035077.1	72019456	72153078	LOC110532683	NC_048565.1	75833931	76177978	59.431	5.47572	0.760006	7.20483	5.81153e-13	3.03605e-11	195	89	70	2	6	0	208.032	66.0444	75.2858	1.74913	5.47432	0	7.78463	2.17926	2.75976	0.0676262	0.2006	0	5.41408	2.10088	1.92e-11	1.2e-09
gene14111	cited2	Cbp/p300 interacting transactivator with Glu/Asp rich carboxy-terminal domain 2	CDS	omy08	NC_035084.1	19575541	19577936	cited2	NC_048572.1	22575120	22577512	253.569	0.802241	0.242472	3.3086	0.00093765	0.00985488	340	418	272	181	188	163	362.723	310.186	292.539	158.296	171.529	226.144	22.3884	16.8825	17.6882	10.095	10.3676	11.5333	0.79507	4.15856	0.00209851	0.0242309
gene14122	atf3	activating transcription factor 3	CDS	omy08	NC_035084.1	20177326	20180674	atf3	NC_048572.1	23177638	23181382	313.055	-0.89605	0.253072	-3.5407	0.000399071	0.00473612	223	342	152	432	408	341	237.903	253.789	163.478	377.812	372.254	473.098	14.9102	14.0256	10.0367	24.4649	22.8462	24.4992	-0.90194	4.46143	0.000515253	0.00753366
gene14125	LOC110529633	putative deoxyribonuclease tatdn3	CDS	omy08	NC_035084.1	20201924	20207777	tatdn3	NC_048572.1	23202244	23208093	83.1924	-1.70961	0.421978	-4.05141	5.09088e-05	0.000783281	20	57	49	123	104	130	21.3366	42.2981	52.7	107.571	94.8882	180.36	2.54822	4.4545	6.16558	13.2738	11.0973	17.798	-1.71431	2.56407	0.000171951	0.0029329
gene1413	LOC110529556	protein NDNF-like	CDS	omy01	NC_035077.1	72388303	72401747	LOC110529556	NC_048565.1	76420427	76433438	77.7097	-1.12134	0.344372	-3.25619	0.00112917	0.0115342	36	66	55	131	88	90	38.4059	48.9767	59.1531	114.568	80.29	124.865	0.9816	1.10381	1.48104	3.02542	2.00952	2.63691	-1.12726	2.47343	0.00290999	0.0314916
gene14132	LOC110529641	inositol-trisphosphate 3-kinase B-like	CDS	omy08	NC_035084.1	20523551	20578953	LOC110529641	NC_048572.1	23527630	23582982	121.705	-2.04923	0.370081	-5.53726	3.0724e-08	8.97085e-07	44	92	24	202	256	129	46.9406	68.2706	25.8123	176.662	233.571	178.972	1.01464	1.30126	0.546563	3.94541	4.94396	3.19646	-2.05455	3.11389	3.51e-07	1.15e-05
gene14137	LOC110529646	uncharacterized LOC110529646	CDS	omy08	NC_035084.1	20740506	20750080	znf512	NC_048572.1	23747396	23756935	155.26	-0.948932	0.314104	-3.02107	0.0025188	0.0222585	132	121	82	299	201	121	140.822	89.7907	88.1919	261.495	183.39	167.873	4.14661	2.33142	2.54392	7.95558	5.288	4.08437	-0.95438	3.46055	0.00459067	0.0451575
gene14144	cpsaseii	CAD protein	CDS	omy08	NC_035084.1	20924298	20947940	cpsaseii	NC_048572.1	23928936	23952518	705.97	-1.12763	0.263642	-4.27714	1.8931e-05	0.000320414	354	708	397	1398	1086	499	377.658	525.387	426.978	1222.64	990.851	692.304	6.50899	7.98473	7.20894	21.772	16.7231	9.85897	-1.13547	5.63208	2.64e-05	0.000567661
gene14147	LOC110529210	intraflagellar transport protein 172 homolog	pseudogene	omy08	NC_035084.1	20957552	20987264	LOC110529210	NC_048572.1	23964972	23991004	123.351	-3.23189	0.574056	-5.62992	1.80292e-08	5.46898e-07	21	34	22	490	201	41	22.4035	25.2304	23.6612	428.537	183.39	56.8827	0.575535	0.571542	0.595451	11.3745	4.61344	1.20742	-3.23414	3.14396	6.28e-06	0.000159525
gene14151	LOC110529655	putative peptidyl-tRNA hydrolase PTRHD1	CDS	omy08	NC_035084.1	21281208	21282405	LOC110529655	NC_048572.1	24296379	24297456	36.35	-1.91861	0.448609	-4.2768	1.896e-05	0.000320734	12	22	15	52	59	53	12.802	16.3256	16.1327	45.4774	53.8308	73.5313	1.82103	2.04775	2.24801	6.68377	7.49834	8.64238	-1.91691	1.40585	2.38e-05	0.000518817
gene14176	LOC110529676	alpha-1,6-mannosyl-glycoprotein 2-beta-N-acetylglucosaminyltransferase-like	CDS	omy08	NC_035084.1	22314241	22316865	LOC110529676	NC_048572.1	25323627	25326298	1361.52	0.913571	0.158871	5.75039	8.90374e-09	2.83819e-07	1690	2307	1694	1048	1087	666	1802.95	1711.96	1821.92	916.544	991.764	923.997	92.9269	77.8071	91.9896	48.8088	50.0566	39.3505	0.906542	6.57452	9.54e-06	0.000231772
gene14179	LOC110529675	thrombomodulin-like	CDS	omy08	NC_035084.1	22350181	22352336	#N/A	#N/A	#N/A	#N/A	110.293	-1.70707	0.366784	-4.65416	3.25302e-06	6.594e-05	55	91	26	158	192	140	58.6757	67.5285	27.9633	138.181	175.178	194.234	3.54606	3.59866	1.65549	8.62824	10.3672	9.69912	-1.71198	2.97034	1.75e-05	0.000395957
gene14180	LOC110529674	thrombomodulin-like	CDS	omy08	NC_035084.1	22352962	22356685	#N/A	#N/A	#N/A	#N/A	385.667	-1.51169	0.254057	-5.95018	2.67845e-09	9.11014e-08	245	252	142	705	566	418	261.374	187.002	152.723	616.568	516.411	579.926	9.1451	5.76952	5.23457	22.2891	17.6936	16.7656	-1.51732	4.76179	7.38e-09	3.23e-07
gene14185	knl1	kinetochore scaffold 1	CDS	omy08	NC_035084.1	22500837	22511008	knl1	NC_048572.1	25505013	25515202	487.798	0.66582	0.229227	2.90463	0.00367684	0.0304317	629	642	604	472	433	232	671.037	476.41	649.609	412.794	395.063	321.873	14.303	8.95425	13.5639	9.09079	8.24597	5.66874	0.65839	5.09786	0.00513309	0.0493024
gene14199	LOC110529696	vascular endothelial growth factor A-A-like	CDS	omy08	NC_035084.1	22837535	22857945	LOC110529696	NC_048572.1	25854580	25873677	103.488	-2.23334	0.320891	-6.95982	3.40717e-12	1.65553e-10	42	34	37	182	185	132	44.8069	25.2304	39.7939	159.171	168.791	183.135	2.01041	0.998231	1.74907	7.37885	7.41624	6.78938	-2.23385	2.87895	8.23e-10	4.13e-08
gene142	LOC110533496	GRAM domain-containing protein 3-like	CDS	omy01	NC_035077.1	6627789	6650412	LOC110533496	NC_048565.1	10110040	10128248	588.604	0.787234	0.204273	3.85384	0.00011628	0.00162416	774	837	735	529	469	291	825.728	621.114	790.501	462.645	427.909	403.729	42.1097	27.9308	39.4911	24.3769	21.3693	17.012	0.78016	5.36762	0.000356824	0.00551071
gene1421	LOC110529681	muscarinic acetylcholine receptor M3-like	CDS	omy01	NC_035077.1	72669272	72775626	LOC110529681	NC_048565.1	76697318	76804833	177.61	3.89198	0.393622	9.88759	4.71245e-23	6.02666e-21	386	504	199	37	23	9	411.797	374.004	214.027	32.3589	20.9849	12.4865	13.8396	11.0837	7.04628	1.12362	0.690622	0.346736	3.87931	3.65301	2.46e-19	3.83e-17
gene14210	LOC110529705	protein FAM46A-like	CDS	omy08	NC_035084.1	23252540	23257509	LOC110529705	NC_048572.1	26266259	26271258	1592.88	2.76979	0.235684	11.7521	6.88569e-32	1.52881e-29	3080	3083	2567	529	345	321	3285.84	2287.81	2760.84	462.645	314.773	445.35	112.579	69.1188	92.6621	16.3773	10.5609	12.6076	2.7628	6.79935	1.12e-24	2.64e-22
gene14216	LOC110529712	disheveled-associated activator of morphogenesis 1-like	CDS	omy08	NC_035084.1	23441546	23566447	LOC110529712	NC_048572.1	26466178	26590958	131.826	-1.1809	0.288925	-4.08723	4.36563e-05	0.000684541	71	107	81	260	156	129	75.745	79.4017	87.1164	227.387	142.332	178.972	1.93063	1.7846	2.17519	5.9882	3.55257	3.76922	-1.18679	3.22589	0.00021062	0.00349291
gene14226	LOC110529723	uncharacterized LOC110529723	lnc_RNA	omy08	NC_035084.1	24145159	24159405	LOC110529723	NC_048572.1	27170938	27186859	10.3835	-2.88262	1.01452	-2.84135	0.00449226	0.0356925	1	8	0	25	26	7	1.06683	5.93657	0	21.8641	23.722	9.71169	0.119421	0.585984	0	2.52872	2.60033	0.898251	-2.81335	-0.186304	0.00120035	0.0153206
gene1425	LOC110529711	ubiquitin-conjugating enzyme E2 D4-like	CDS	omy01	NC_035077.1	72911203	72914237	LOC110529711	NC_048565.1	76935475	76938864	709.119	0.642369	0.176363	3.64231	0.000270204	0.00340116	838	1095	825	596	656	390	894.005	812.569	887.297	521.241	598.525	541.08	141.367	113.301	137.445	85.1595	92.6798	70.6953	0.635343	5.63564	0.00170105	0.0204573
gene14264	LOC110529757	isthmin-2-like	CDS	omy08	NC_035084.1	25964894	25980179	LOC110529757	NC_048572.1	28990257	29005160	161.065	1.40712	0.263916	5.3317	9.72953e-08	2.62509e-06	241	343	177	95	109	59	257.106	254.531	190.365	83.0836	99.4501	81.8556	5.74916	5.01878	4.16995	1.91952	2.17766	1.51238	1.3992	3.5126	1.86e-06	5.22e-05
gene14265	lcb2	Serine palmitoyltransferase 2	CDS	omy08	NC_035084.1	25999964	26004495	lcb2	NC_048572.1	29025283	29029716	33.9721	1.34172	0.428062	3.1344	0.00172204	0.0163163	42	69	47	23	24	11	44.8069	51.2029	50.549	20.115	21.8973	15.2612	5.5234	5.56574	6.10415	2.56193	2.64329	1.55443	1.32844	1.3371	0.00182085	0.0216174
gene14274	LOC110529765	potassium channel subfamily K member 13-like	CDS	omy08	NC_035084.1	26981106	26989482	LOC110529765	NC_048572.1	30149988	30158324	31.1368	-3.74141	0.878823	-4.2573	2.06914e-05	0.000347268	1	11	3	20	29	94	1.06683	8.16279	3.22653	17.4913	26.4592	130.414	0.0234174	0.157997	0.0693793	0.396689	0.568738	2.3653	-3.71622	1.14074	0.000207511	0.00344758
gene14281	LOC110529225	MAGUK p55 subfamily member 5-A-like	CDS	omy08	NC_035084.1	27097280	27128716	LOC110529225	NC_048572.1	30263585	30292341	599.289	2.67584	0.235452	11.3647	6.26833e-30	1.23711e-27	855	1428	1055	153	163	149	912.141	1059.68	1134.66	133.808	148.719	206.72	28.3719	29.0647	34.5736	4.30026	4.52987	5.31286	2.66782	5.39196	5.29e-26	1.38e-23
gene14289	LOC110529776	exostosin-like 3	CDS	omy08	NC_035084.1	27872020	27915559	LOC110529776	NC_048572.1	31055210	31097963	440.489	2.01739	0.325284	6.20194	5.57728e-10	2.07587e-08	904	536	705	219	194	111	964.416	397.75	758.235	191.53	177.003	154	18.6358	6.77736	14.3529	3.82389	3.34932	2.4588	2.00976	4.94989	3.76e-09	1.72e-07
gene14290	LOC110529227	synaptotagmin-14-like	CDS	omy08	NC_035084.1	27917125	27944160	LOC110529227	NC_048572.1	31099526	31120500	19.9606	2.94022	0.80995	3.63013	0.000283281	0.00354206	63	15	26	7	5	2	67.2104	11.1311	27.9633	6.12195	4.56193	2.77477	2.67155	0.390149	1.08885	0.251422	0.17757	0.0911326	2.89935	0.603343	0.000327745	0.00512352
gene14297	zfp36l1	ZFP36 ring finger protein like 1	CDS	omy08	NC_035084.1	28115339	28121813	zfp36l1b	NC_048572.1	31292803	31298521	902.803	-1.01557	0.227517	-4.46371	8.05532e-06	0.00014827	468	869	602	1081	1450	978	499.277	644.86	647.458	945.404	1322.96	1356.86	20.0476	22.8325	25.4674	39.2216	52.019	45.017	-1.02252	5.98411	1.96e-05	0.000438316
gene1430	LOC110529797	monocarboxylate transporter 9-like	CDS	omy01	NC_035077.1	73082914	73092851	LOC110529797	NC_048565.1	77104366	77118912	76.633	1.35521	0.437107	3.10042	0.00193249	0.0179557	145	134	72	44	71	18	154.691	99.4376	77.4368	38.4808	64.7794	24.9729	5.7131	3.23836	2.8016	1.46838	2.34282	0.762073	1.34721	2.46277	0.00399368	0.0404221
gene14302	LOC110529786	syntaxin-binding protein 6-like	CDS	omy08	NC_035084.1	28209934	28216868	stxbp6l	NC_048572.1	31394194	31402564	304.563	0.766393	0.242699	3.15779	0.00158972	0.0152861	406	461	351	281	280	125	433.134	342.095	377.504	245.753	255.468	173.423	16.12	11.2268	13.7631	9.44992	9.31053	5.33299	0.75902	4.42249	0.00267	0.0294359
gene14316	zfand3	zinc finger AN1-type containing 3	CDS	omy08	NC_035084.1	28999770	29019722	LOC110529803	NC_048572.1	32194207	32214087	1506.69	0.652507	0.173177	3.76785	0.000164657	0.00221171	1887	2356	1639	1302	1202	923	2013.11	1748.32	1762.76	1138.68	1096.69	1280.56	86.2273	66.0336	73.9643	50.3925	45.9996	45.3206	0.64571	6.72067	0.00237858	0.0268174
gene14324	LOC110529806	cytospin-A-like	CDS	omy08	NC_035084.1	29108143	29120125	LOC110529806	NC_048572.1	32289064	32301293	462.443	0.78442	0.189312	4.14353	3.42001e-05	0.00054727	573	739	555	382	406	226	611.295	548.391	596.909	334.084	370.429	313.549	16.1235	12.7546	15.423	9.10438	9.5677	6.83336	0.777352	5.02114	0.000181771	0.00308063
gene1434	LOC110529895	transmembrane protein 26-like	CDS	omy01	NC_035077.1	73322022	73326777	tmem26a	NC_048565.1	77352007	77356781	15.7359	2.74401	0.704659	3.89409	9.85677e-05	0.00140688	30	27	28	3	6	3	32.005	20.0359	30.1143	2.62369	5.47432	4.16215	2.56626	1.41664	2.36541	0.217361	0.42984	0.275753	2.69913	0.306834	1.4e-05	0.000325893
gene1435	LOC110529906	AT-rich interactive domain-containing protein 5B-like	CDS	omy01	NC_035077.1	73352113	73422514	LOC110529906	NC_048565.1	77381858	77451342	189.471	2.17428	0.322943	6.7327	1.66541e-11	7.48895e-10	233	592	226	90	74	43	248.572	439.306	243.065	78.7108	67.5166	59.6575	5.46545	8.51743	5.23539	1.78811	1.45371	1.08383	2.16499	3.74586	3.03e-10	1.61e-08
gene14352	LOC110529836	heterogeneous nuclear ribonucleoprotein U-like	CDS	omy08	NC_035084.1	30669985	30679906	LOC110529836	NC_048572.1	33831672	33841602	976.117	0.678828	0.182862	3.71224	0.000205436	0.00268639	1106	1810	1006	918	817	507	1179.92	1343.15	1081.96	802.85	745.42	703.403	46.7011	46.8778	41.9508	32.832	28.8915	23.0039	0.671687	6.09585	0.00142285	0.0176028
gene14355	LOC110529838	saccharopine dehydrogenase-like oxidoreductase	CDS	omy08	NC_035084.1	30749049	30762544	LOC110529838	NC_048572.1	33936526	33955195	105.003	-1.85532	0.313931	-5.90998	3.42159e-09	1.15032e-07	36	58	51	188	145	142	38.4059	43.0402	54.8511	164.418	132.296	197.008	1.27821	1.26312	1.7883	5.65379	4.31166	5.41763	-1.85983	2.89833	1.27e-07	4.48e-06
gene14367	fkbp3	FK506 binding protein 3	CDS	omy08	NC_035084.1	31976723	31981366	fkbp3	NC_048568.1	29959630	29965643	197.653	-0.851307	0.288171	-2.95418	0.00313503	0.0268003	89	236	141	269	268	205	94.948	175.129	151.647	235.258	244.52	284.414	24.069	39.1469	37.6581	61.6174	60.6988	59.5722	-0.858514	3.80277	0.00451709	0.0445282
gene14376	LOC110529858	placenta growth factor-like	CDS	omy08	NC_035084.1	32171109	32186140	LOC110529858	NC_048572.1	35489254	35502659	49.0856	-2.69144	0.486665	-5.53037	3.19551e-08	9.30315e-07	9	26	9	66	88	85	9.60149	19.2939	9.6796	57.7213	80.29	117.928	0.458428	0.812304	0.452732	2.84744	3.75394	4.65231	-2.68862	1.81897	2.04e-07	7e-06
gene14383	LOC110529865	ena/VASP-like protein	CDS	omy08	NC_035084.1	32322712	32333811	LOC110529865	NC_048572.1	35633473	35705333	21.7484	-2.52145	0.603414	-4.17864	2.93252e-05	0.000475931	7	5	8	53	31	26	7.46782	3.71036	8.60409	46.3519	28.284	36.072	0.804164	0.352317	0.907626	5.15709	2.98253	3.20953	-2.51074	0.717762	1.38e-05	0.00032136
gene14395	trmt6	tRNA methyltransferase 6	CDS	omy08	NC_035084.1	33298410	33311955	trmt6	NC_048572.1	36605568	36619010	418.145	-0.615013	0.194352	-3.16443	0.00155386	0.0150091	287	496	294	567	587	351	306.181	368.068	316.2	495.878	535.571	486.972	19.3851	20.5487	19.6112	32.4378	33.2048	25.475	-0.622237	4.87766	0.00328234	0.0346032
gene144	LOC110533608	thromboxane A2 receptor-like	CDS	omy01	NC_035077.1	6685062	6702510	LOC110533608	NC_048565.1	10166558	10181292	173.172	1.94918	0.269249	7.23934	4.50874e-13	2.40256e-11	242	408	244	72	67	66	258.173	302.765	262.425	62.9687	61.1299	91.5673	7.28282	7.53114	7.25178	1.83526	1.68863	2.13427	1.93866	3.61449	8.7e-11	4.99e-09
gene14401	LOC110530906	tribbles homolog 2-like	CDS	omy08	NC_035084.1	33458214	33468832	trib2	NC_048572.1	36758207	36767971	200.01	1.02598	0.33175	3.09263	0.0019839	0.0183375	192	500	212	106	176	103	204.832	371.036	228.008	92.7038	160.58	142.901	6.49527	10.3749	7.08275	3.03727	4.98638	3.74416	1.01812	3.82152	0.00315238	0.033537
gene14403	atad2b	ATPase family, AAA domain containing 2B	CDS	omy08	NC_035084.1	33854001	33974478	LOC110529879	NC_048572.1	37149323	37271260	650.467	0.759209	0.176928	4.29106	1.77825e-05	0.000303547	747	1030	830	556	535	342	796.923	764.334	892.674	486.258	488.127	474.485	13.3125	11.2588	14.6078	8.39255	7.98487	6.54914	0.751977	5.51122	0.000192923	0.00325032
gene14418	LOC110531088	uncharacterized LOC110531088	lnc_RNA	omy08	NC_035084.1	34644933	34646763	LOC110531088	NC_048572.1	37930118	37931963	29.9404	-1.49262	0.517304	-2.88538	0.00390938	0.0319545	14	19	17	74	30	29	14.9356	14.0994	18.2837	64.7178	27.3716	40.2341	1.25472	1.04446	1.50466	5.61738	2.25174	2.79279	-1.49333	1.15529	0.00385073	0.0393296
gene14422	LOC100136309	estrogen receptor alpha 2	CDS	omy08	NC_035084.1	35004437	35044313	LOC100136309	NC_048572.1	38284903	38302289	1960.67	1.54304	0.337154	4.57667	4.72437e-06	9.22145e-05	4298	2338	2268	1386	1005	631	4585.24	1734.96	2439.26	1212.15	916.948	875.439	137.439	45.8568	71.6236	37.5394	26.9144	21.6817	1.53677	7.10018	3.79e-05	0.000782445
gene14438	LOC110529899	SAM and SH3 domain-containing protein 1-like	CDS	omy08	NC_035084.1	36535851	36539132	LOC110529898	NC_048572.1	39463325	39796219	706.232	-0.785853	0.200972	-3.91026	9.21952e-05	0.00132539	523	664	470	1196	851	619	557.953	492.736	505.49	1045.98	776.441	858.79	23.558	18.3451	20.9076	45.6299	32.1027	29.9604	-0.792587	5.63123	0.000280493	0.00448898
gene14450	LOC110529910	sestrin-1-like	CDS	omy08	NC_035084.1	37407996	37414278	LOC110529910	NC_048572.1	40633228	40639520	373.617	1.11116	0.319382	3.47911	0.000503086	0.00580674	478	425	657	250	222	208	509.946	315.38	706.611	218.641	202.55	288.576	16.1981	8.83369	21.9873	7.1756	6.30037	7.57392	1.10372	4.71259	0.000653208	0.00921979
gene14452	LOC110529912	forkhead box protein O3-like	CDS	omy08	NC_035084.1	37501642	37556774	LOC110529912	NC_048572.1	40724397	40779631	245.802	4.16726	0.294764	14.1376	2.22753e-45	9.75596e-43	521	553	401	26	34	17	555.819	410.366	431.28	22.7387	31.0211	23.5855	18.2515	11.8823	13.8732	0.771464	0.997506	0.639927	4.15426	4.11417	7.71e-39	4.4e-36
gene1447	LOC110529985	protein phosphatase 1 regulatory subunit 3C-B-like	CDS	omy01	NC_035077.1	73633466	73636129	LOC110529985	NC_048565.1	77662282	77664950	18.263	2.54957	0.646656	3.94269	8.05712e-05	0.00117519	20	44	37	6	7	3	21.3366	32.6512	39.7939	5.24739	6.3867	4.16215	1.25287	1.69061	2.28901	0.318352	0.367239	0.201937	2.51205	0.513657	1.27e-05	0.000299251
gene14473	myo10	myosin X	CDS	omy08	NC_035084.1	40690410	40955285	myo10	NC_048572.1	45203948	45462651	384.055	-2.00268	0.335073	-5.97683	2.27519e-09	7.81335e-08	149	125	195	872	483	461	158.958	92.759	209.725	762.62	440.683	639.584	2.03476	1.04702	2.62986	10.0861	5.52396	6.7647	-2.00912	4.7553	1.22e-08	5.11e-07
gene14481	amph	amphiphysin	CDS	omy08	NC_035084.1	41287044	41422709	amph	NC_048572.1	45793248	45924730	51.9568	-1.55807	0.484416	-3.21639	0.00129813	0.0129618	11	49	28	63	80	76	11.7351	36.3615	30.1143	55.0976	72.9909	105.441	0.420997	1.15027	1.05831	2.04225	2.5642	3.12551	-1.56208	1.90345	0.00239325	0.0269623
gene14509	LOC110529974	anion exchange protein 2-like	CDS	omy08	NC_035084.1	42678106	42730377	LOC110529974	NC_048572.1	47140657	47194560	134.567	-2.35316	0.412366	-5.70647	1.15342e-08	3.61188e-07	43	75	28	386	138	153	45.8738	55.6554	30.1143	337.582	125.909	212.27	1.04625	1.1193	0.672816	7.95494	2.81205	4.00018	-2.35728	3.25644	1.64e-07	5.7e-06
gene14524	LOC110529989	inhibin beta A chain-like	CDS	omy08	NC_035084.1	43831831	43845175	LOC110529989	NC_048572.1	48329684	48343010	12.551	-4.68217	1.0375	-4.51292	6.39397e-06	0.000120892	1	1	1	24	29	18	1.06683	0.742072	1.07551	20.9896	26.4592	24.9729	0.0496448	0.0304502	0.049028	1.00918	1.20573	0.960212	-4.52258	-0.00244279	5.11e-09	2.3e-07
gene1453	LOC110532724	attractin-like protein 1	CDS	omy01	NC_035077.1	74617098	74922608	LOC110532724	NC_048565.1	78636284	78959395	712.945	0.612653	0.18762	3.2654	0.00109311	0.0112232	868	1211	707	626	583	442	926.01	898.649	760.386	547.477	531.921	613.224	17.4966	14.9725	14.0742	10.6879	9.84192	9.57366	0.605725	5.64347	0.00380347	0.0389651
gene14567	LOC110530035	regulator of G-protein signaling 5-like	CDS	omy08	NC_035084.1	46282606	46284980	LOC110530035	NC_048572.1	50791220	50793594	441.117	-1.88179	0.283988	-6.62633	3.44141e-11	1.48487e-09	181	271	158	508	865	612	193.097	201.101	169.931	444.279	789.214	849.079	19.7488	18.1363	17.0251	46.947	79.0415	71.7521	-1.88721	4.95345	8.14e-11	4.69e-09
gene14571	LOC110530038	regulator of G-protein signaling 21-like	CDS	omy08	NC_035084.1	46450459	46454100	LOC110530038	NC_048572.1	50955408	50957451	316.537	-1.34898	0.283527	-4.75784	1.95671e-06	4.17066e-05	199	275	110	432	566	339	212.3	204.07	118.306	377.812	516.411	470.323	9.18701	7.78701	5.01516	16.8922	21.8834	16.8167	-1.35456	4.47818	3.04e-06	8.21e-05
gene14574	LOC110530040	beta-1,3-galactosyltransferase 2-like	CDS	omy08	NC_035084.1	46533771	46566055	LOC110530040	NC_048572.1	51032565	51067801	98.1372	-3.22909	0.505816	-6.38392	1.72606e-10	6.84685e-09	10	26	25	353	120	82	10.6683	19.2939	26.8878	308.721	109.486	113.765	0.365419	0.582749	0.902198	10.9257	3.67239	3.21978	-3.22964	2.81342	1.79e-08	7.27e-07
gene14578	LOC110530044	TSC22 domain family protein 2-like	CDS	omy08	NC_035084.1	46772859	46812834	LOC110530044	NC_048572.1	51272246	51312687	160.044	0.930269	0.283096	3.28606	0.00101601	0.010557	220	239	204	153	124	59	234.703	177.355	219.404	133.808	113.136	81.8556	8.612	5.73847	7.88646	5.07288	4.06518	2.48173	0.923282	3.50287	0.00249559	0.0278873
gene14593	LOC110530058	eukaryotic initiation factor 4A-II	CDS	omy08	NC_035084.1	47204182	47213413	eif4a2	NC_048572.1	51742214	51751447	219.207	-0.919632	0.232217	-3.96022	7.48792e-05	0.00110223	139	238	120	344	301	206	148.29	176.613	129.061	300.85	274.628	285.801	9.91368	10.4115	8.45224	20.7807	17.9789	15.7873	-0.926665	3.95196	0.000277219	0.00444042
gene14605	LOC110530067	UDP-N-acetylglucosamine transporter-like	CDS	omy08	NC_035084.1	47496185	47515513	LOC110530067	NC_048572.1	52030973	52048770	201.985	-1.07717	0.231447	-4.65407	3.25451e-06	6.594e-05	121	168	126	291	276	228	129.087	124.668	135.514	254.498	251.819	316.323	3.92616	3.34356	4.0376	7.99756	7.50012	7.94947	-1.0836	3.8329	2.64e-05	0.000567661
gene14608	LOC110530070	B-cell CLL/lymphoma 6 member B protein-like	CDS	omy08	NC_035084.1	47529015	47535528	LOC110530070	NC_048572.1	52062281	52068798	350.807	0.843632	0.225278	3.74486	0.000180498	0.00239853	452	617	381	266	238	220	482.208	457.858	409.77	232.634	217.148	305.224	21.7106	18.1776	18.0729	10.8217	9.57386	11.3547	0.836678	4.62396	0.000402486	0.00609401
gene14614	LOC110530077	angiomotin-like 2a	CDS	omy08	NC_035084.1	47774332	47784600	LOC110530077	NC_048572.1	52303487	52313295	170.68	1.00439	0.269526	3.7265	0.000194156	0.0025514	201	329	210	122	158	64	214.433	244.142	225.857	106.697	144.157	88.7925	7.31608	7.34505	7.5487	3.76118	4.81633	2.50313	0.996737	3.59534	0.00067116	0.00943008
gene14620	LOC110530083	bcl-2-related ovarian killer protein homolog A-like	CDS	omy08	NC_035084.1	47940345	47951244	LOC110530083	NC_048572.1	52465692	52475757	10.0874	2.68584	0.862015	3.11577	0.00183468	0.0172221	11	20	24	3	3	2	11.7351	14.8414	25.8123	2.62369	2.73716	2.77477	0.582056	0.649111	1.25416	0.134454	0.132944	0.113716	2.62228	-0.242807	0.000173921	0.0029625
gene1466	LOC110530138	spectrin beta chain, non-erythrocytic 1-like	CDS	omy01	NC_035077.1	75322597	75462136	LOC110530138	NC_048565.1	79361597	79495170	1974.6	1.02101	0.200867	5.08304	3.71435e-07	9.03769e-06	2849	3526	2122	1690	1418	820	3039.4	2616.54	2282.23	1478.01	1293.76	1137.65	41.8191	31.7454	30.7608	21.0112	17.4315	12.9335	1.0142	7.11057	1.58e-05	0.000361049
gene1467	LOC110530152	forkhead box protein G1-like	CDS	omy01	NC_035077.1	75524343	75525715	LOC110530152	NC_048565.1	79563587	79566569	11.3991	3.05684	0.855342	3.57382	0.000351807	0.00426382	16	37	15	2	2	3	17.0693	27.4567	16.1327	1.74913	1.82477	4.16215	1.61987	2.29763	1.49976	0.171504	0.169577	0.326365	3.00735	-0.0702075	3.04e-05	0.000644724
gene14676	LOC110530103	gelsolin-like	CDS	omy08	NC_035084.1	48432390	48456385	scinlb	NC_048572.1	53122308	53152141	1216.26	-0.815133	0.204273	-3.9904	6.59608e-05	0.00098685	706	1391	797	1643	1602	1266	753.183	1032.22	857.182	1436.91	1461.64	1756.43	34.1944	41.3232	38.1223	67.4015	64.9814	65.8877	-0.822132	6.41333	0.000289457	0.00461848
gene14680	LOC110530106	growth arrest and DNA damage-inducible protein GADD45 alpha-like	CDS	omy08	NC_035084.1	48557424	48560041	LOC110530106	NC_048572.1	53255197	53258515	400.106	2.66871	0.280525	9.51326	1.84787e-21	2.11757e-19	734	804	646	161	80	81	783.054	596.626	694.78	140.805	72.9909	112.378	72.7746	48.8941	63.2539	13.5205	6.64279	8.62958	2.66045	4.81202	1.51e-19	2.4e-17
gene14692	LOC110530118	nuclear receptor subfamily 2 group F member 6-like	CDS	omy08	NC_035084.1	49046761	49068040	LOC110530118	NC_048572.1	53744528	53767156	310.099	-1.7097	0.246521	-6.93532	4.05292e-12	1.94565e-10	113	246	122	605	480	331	120.552	182.55	131.212	529.112	437.945	459.224	3.90348	5.21226	4.16202	17.7016	13.8865	12.2863	-1.7164	4.44928	3.18e-11	1.93e-09
gene14695	LOC110530935	potassium voltage-gated channel protein Shaker-like	CDS	omy08	NC_035084.1	49216420	49225211	insl3	NC_048572.1	53914820	53917617	13.4471	3.81208	0.914457	4.16868	3.06375e-05	0.000496221	22	30	27	2	0	3	23.4703	22.2622	29.0388	1.74913	0	4.16215	1.98967	1.66416	2.41153	0.153204	0	0.291541	3.73605	0.11099	6.41e-07	1.99e-05
gene14697	LOC110530122	angiopoietin-related protein 4-like	CDS	omy08	NC_035084.1	49257100	49264833	LOC110530122	NC_048572.1	53955203	53962940	1033.41	1.3196	0.312522	4.22242	2.41698e-05	0.000401016	1602	1083	1780	695	581	458	1709.06	803.664	1914.41	607.822	530.096	635.422	84.2872	34.9498	92.4889	30.9718	25.6007	25.8932	1.31239	6.17633	6.67e-05	0.00127836
gene14700	LOC110530937	calponin-2-like	CDS	omy08	NC_035084.1	49307946	49312770	cnn2	NC_048572.1	54008434	54014434	506.949	1.89032	0.204531	9.24219	2.41503e-20	2.56523e-18	694	1020	834	241	214	174	740.381	756.913	896.976	210.77	195.251	241.405	77.673	70.0208	92.1822	22.846	20.0586	20.9257	1.88225	5.15182	2.74e-17	3.61e-15
gene14708	LOC110530131	mpv17-like protein 2	CDS	omy08	NC_035084.1	49579126	49582009	mpv17l2	NC_048572.1	54277913	54280498	31.311	-1.41358	0.461738	-3.06144	0.00220273	0.0199506	19	27	10	53	52	31	20.2698	20.0359	10.7551	46.3519	47.4441	43.0089	1.21654	1.06036	0.632328	2.87429	2.78838	2.13282	-1.41376	1.2168	0.00205683	0.0238911
gene14717	LOC110530141	mitochondrial import inner membrane translocase subunit TIM44-like	CDS	omy08	NC_035084.1	49783087	49790921	LOC110530141	NC_048572.1	54477925	54485773	277.363	0.801049	0.274425	2.91901	0.00351143	0.0293894	231	596	342	208	237	151	246.438	442.275	367.825	181.909	216.236	209.495	10.1422	16.0503	14.8292	7.73511	8.71457	7.12392	0.793102	4.28816	0.00483906	0.0470791
gene14746	cox-2	cyclooxygenase-2	CDS	omy08	NC_035084.1	50818311	50822994	cox-2	NC_048572.1	55479560	55484248	2924.84	-3.19944	0.200701	-15.9413	3.27316e-57	2.05195e-54	609	769	467	5217	5670	4390	649.7	570.653	502.264	4562.6	5173.23	6090.61	31.1458	24.1227	23.5868	225.988	242.852	241.25	-3.20535	7.67959	4.95e-36	2.42e-33
gene1475	LOC110530219	VIP peptides-like	CDS	omy01	NC_035077.1	75870206	75874254	vip	NC_048565.1	79924696	79928909	18.5462	-3.40654	0.738965	-4.60988	4.02899e-06	7.9914e-05	4	3	3	21	41	33	4.26733	2.22622	3.22653	18.3659	37.4078	45.7837	0.350581	0.161275	0.259669	1.55894	3.00946	3.10788	-3.36395	0.481053	1.13e-06	3.35e-05
gene14753	LOC110530171	olfactomedin-like protein 2B	CDS	omy08	NC_035084.1	51025481	51031929	LOC110530171	NC_048572.1	55683625	55688984	52.3251	1.86951	0.500883	3.73242	0.000189648	0.00250141	104	120	44	40	21	9	110.95	89.0486	47.3225	34.9826	19.1601	12.4865	4.69522	3.32292	1.96176	1.52955	0.793996	0.436602	1.85845	1.93426	0.000476058	0.00703552
gene14755	LOC110530174	glycogen debranching enzyme-like	CDS	omy08	NC_035084.1	51074048	51105967	LOC110530174	NC_048572.1	55730434	55764053	89.8129	-1.86521	0.323267	-5.76989	7.93256e-09	2.56441e-07	31	59	36	187	122	107	33.0718	43.7822	38.7184	163.544	111.311	148.45	0.765803	0.893972	0.87827	3.91272	2.52401	2.84027	-1.87031	2.68002	2.38e-07	8.04e-06
gene1476	LOC110530236	F-box only protein 5-like	CDS	omy01	NC_035077.1	75881254	75885454	#N/A	#N/A	#N/A	#N/A	371.473	1.52341	0.237665	6.40991	1.45607e-10	5.81918e-09	616	756	405	204	231	134	657.168	561.006	435.582	178.411	210.761	185.909	39.8452	29.994	25.8715	11.1765	12.5137	9.31368	1.51628	4.70681	1.06e-09	5.24e-08
gene14768	LOC110530187	calponin-3-like	CDS	omy08	NC_035084.1	51743970	51763813	LOC110530187	NC_048572.1	56404784	56424593	947.824	-1.39824	0.196843	-7.10334	1.21777e-12	6.18008e-11	490	685	495	1355	1440	1171	522.748	508.319	532.378	1185.04	1313.84	1624.63	29.0707	24.9268	29.0025	68.0896	71.5482	74.6513	-1.40468	6.05431	1.65e-10	9.1e-09
gene14769	tf	tissue factor	CDS	omy08	NC_035084.1	51805043	51808924	tf	NC_048572.1	56465735	56469620	255.074	1.63012	0.351803	4.63361	3.59351e-06	7.21681e-05	335	710	253	92	188	88	357.389	526.871	272.104	80.4599	171.529	122.09	31.6781	41.1803	23.6268	7.36859	14.8884	8.94166	1.62236	4.16951	1.06e-05	0.000253517
gene14777	tyw3	tRNA-yW synthesizing protein 3 homolog	CDS	omy08	NC_035084.1	51930577	51932651	tyw3	NC_048572.1	56601898	56604165	24.3082	-2.86796	0.603796	-4.74988	2.03534e-06	4.32098e-05	3	9	7	59	31	35	3.2005	6.67865	7.52858	51.5993	28.284	48.5584	0.308444	0.567564	0.710761	5.13794	2.66928	3.86673	-2.8485	0.86132	7.6e-07	2.33e-05
gene1478	LOC110530243	equilibrative nucleoside transporter 1-like	CDS	omy01	NC_035077.1	75946982	75977837	slc29a1a	NC_048565.1	79956334	80033777	250.47	0.786199	0.231105	3.40192	0.00066915	0.00741305	263	406	344	234	188	126	280.577	301.281	369.976	204.648	171.529	174.81	13.5151	12.797	17.458	10.185	8.09094	6.95755	0.77844	4.14157	0.00176095	0.0210701
gene14781	LOC110530198	epidermal retinol dehydrogenase 2-like	CDS	omy08	NC_035084.1	52117699	52128524	LOC110530198	NC_048572.1	56783278	56793172	636.521	0.841204	0.251505	3.34469	0.00082376	0.00883801	961	950	672	587	550	253	1025.23	704.968	722.743	513.369	501.812	351.008	66.4599	40.2973	45.8961	34.384	31.8548	18.8008	0.833995	5.48088	0.00118016	0.0151279
gene14786	LOC110530203	protein FAM110B-like	CDS	omy08	NC_035084.1	52232848	52263297	LOC110530203	NC_048572.1	56896586	56946790	636.274	-1.34707	0.335722	-4.01244	6.00938e-05	0.000907138	234	404	491	1239	663	758	249.639	299.797	528.076	1083.59	604.912	1051.64	11.8713	12.5713	24.5999	53.2396	28.169	41.3211	-1.35453	5.48024	0.000133463	0.00234385
gene148	LOC110533997	E3 ubiquitin-protein ligase UHRF1-like	CDS	omy01	NC_035077.1	7804955	7818463	LOC110533997	NC_048565.1	11412825	11425966	5577.65	1.55723	0.201391	7.73236	1.05568e-14	6.84629e-13	6479	13109	7751	3003	2920	2306	6912	9727.82	8336.29	2626.32	2664.17	3199.31	241.194	299.326	284.961	94.688	91.0368	92.2439	1.55018	8.60638	3.33e-10	1.75e-08
gene14800	LOC110530215	uncharacterized LOC110530215	CDS	omy08	NC_035084.1	52834865	52853051	si:dkeyp-13a3.10	NC_048572.1	57515189	57532294	350.386	1.12728	0.263378	4.2801	1.86812e-05	0.00031652	453	521	533	315	197	147	483.275	386.619	573.247	275.488	179.74	203.945	55.6268	39.241	64.6373	32.7626	20.2595	19.3965	1.11929	4.62206	2.89e-05	0.000613944
gene14821	gpc1	glypican 1	CDS	omy08	NC_035084.1	53451487	53555952	LOC110530232	NC_048572.1	58165647	58268383	270.218	1.76403	0.497856	3.54324	0.000395236	0.00469758	516	269	467	202	45	109	550.485	199.617	502.264	176.662	41.0574	151.225	27.1899	8.69413	24.3021	9.01551	1.98585	6.1717	1.75652	4.24761	0.00508936	0.0489712
gene14831	LOC110530242	partitioning defective 3 homolog	CDS	omy08	NC_035084.1	54675739	54932187	LOC110530242	NC_048572.1	59416408	59668443	295.881	2.28429	0.26835	8.51234	1.70459e-17	1.45331e-15	412	698	480	153	85	65	439.535	517.966	516.245	133.808	77.5528	90.1799	8.30004	8.62492	9.54981	2.6107	1.4341	1.40707	2.27541	4.38013	9.36e-16	1.03e-13
gene14836	LOC110530248	cAMP-responsive element modulator-like	CDS	omy08	NC_035084.1	54979412	54999538	LOC110530248	NC_048572.1	59748668	59768093	904.692	-1.17258	0.228021	-5.1424	2.7125e-07	6.7806e-06	498	893	439	1203	1334	1076	531.282	662.67	472.149	1052.1	1217.12	1492.82	17.4766	19.2219	15.2147	35.7581	39.2066	40.5752	-1.17886	5.98723	9.93e-07	2.98e-05
gene14840	LOC110530253	Krueppel-like factor 6	CDS	omy08	NC_035084.1	55294041	55298636	LOC110530253	NC_048572.1	60072133	60077499	187.008	0.991119	0.287057	3.45269	0.000555034	0.00630392	173	425	229	129	159	85	184.562	315.38	246.292	112.819	145.069	117.928	13.8207	20.8252	18.0671	8.7288	10.6379	7.29663	0.982665	3.72561	0.00123808	0.0157101
gene14842	LOC110530255	ATP-dependent 6-phosphofructokinase, platelet type-like	CDS	omy08	NC_035084.1	55394578	55430689	LOC110530255	NC_048572.1	60170737	60211903	264.056	-0.970256	0.213857	-4.53694	5.70753e-06	0.000109401	150	262	168	433	373	238	160.025	194.423	180.686	378.686	340.32	330.197	7.51111	8.04694	8.30792	18.3646	15.6422	12.8059	-0.977324	4.21854	3.5e-05	0.000731258
gene14849	LOC110530263	vasoactive intestinal polypeptide receptor 2-like	CDS	omy08	NC_035084.1	55858319	55889084	LOC110530263	NC_048572.1	60635104	60677201	934.77	-1.02674	0.254878	-4.02834	5.61713e-05	0.000855195	680	881	435	1623	1530	682	725.446	653.765	467.847	1419.42	1395.95	946.196	21.3661	16.9789	13.4982	43.1934	40.261	23.0262	-1.03366	6.03596	0.000102337	0.00185574
gene14851	LOC110530265	receptor-type tyrosine-protein phosphatase N2-like	CDS	omy08	NC_035084.1	56007445	56155702	LOC110530265	NC_048572.1	60785951	60934070	55.5305	-1.99348	0.598437	-3.33114	0.000864919	0.00920239	12	56	11	75	166	36	12.802	41.556	11.8306	65.5923	151.456	49.9458	0.421868	1.20754	0.381908	2.23326	4.88742	1.35994	-1.99783	2.01839	0.0024469	0.0274665
gene1486	thumpd2	THUMP domain containing 2	CDS	omy01	NC_035077.1	76295007	76301013	thumpd2	NC_048565.1	80364027	80376924	116.382	-0.966974	0.277643	-3.4828	0.000496199	0.00574592	89	91	69	181	153	118	94.948	67.5285	74.2103	158.296	139.595	163.711	6.96593	4.36865	5.33345	11.9991	10.029	9.92412	-0.971792	3.04721	0.00211112	0.0243538
gene14865	pde7a	phosphodiesterase 7A	CDS	omy08	NC_035084.1	56468271	56520933	LOC110530278	NC_048572.1	61245242	61296169	335.144	-0.780195	0.23428	-3.33018	0.000867892	0.00922481	243	257	271	486	483	291	259.24	190.712	291.463	425.038	440.683	403.729	8.10226	5.25593	8.9236	13.7252	13.4873	10.4259	-0.787033	4.55959	0.00125187	0.0158472
gene14867	LOC110530280	25-hydroxycholesterol 7-alpha-hydroxylase-like	CDS	omy08	NC_035084.1	56544370	56556811	LOC110530280	NC_048572.1	61327148	61339612	394.519	0.804362	0.242138	3.32192	0.000894001	0.00946143	500	507	554	330	292	221	533.416	376.23	595.833	288.606	266.417	306.612	26.8662	16.7094	29.3979	15.0187	13.14	12.7599	0.797028	4.79201	0.00127307	0.0160607
gene14899	LOC110530303	laminin subunit gamma-1-like	CDS	omy08	NC_035084.1	57562118	57637301	LOC110530303	NC_048572.1	62067997	62145625	2133.61	0.775611	0.250056	3.10175	0.00192382	0.0178907	3363	3368	1855	1890	1842	999	3587.75	2499.3	1995.07	1652.93	1680.62	1386	61.1719	37.5763	33.3226	29.1185	28.0602	19.5259	0.769205	7.2227	0.0048124	0.0468659
gene14917	atp6v0b	ATPase H+ transporting V0 subunit b	CDS	omy08	NC_035084.1	59120953	59130519	atp6v0b	NC_048572.1	63603198	63612720	1925.16	0.641498	0.161544	3.97104	7.15583e-05	0.00105822	2214	3151	2173	1600	1613	1184	2361.97	2338.27	2337.09	1399.3	1471.68	1642.66	103.622	90.4567	100.44	63.4275	63.2246	59.5454	0.634429	7.07377	0.00259991	0.0288261
gene14942	LOC110530343	melanocortin receptor 4-like	CDS	omy08	NC_035084.1	60217777	60220096	LOC110530343	NC_048572.1	64697289	64698526	370.2	9.10353	0.759355	11.9885	4.0819e-33	9.96234e-31	665	931	760	4	0	0	709.443	690.869	817.388	3.49826	0	0	39.8443	34.2145	44.9705	0.202995	0	0	8.97208	4.69995	1.73e-95	1.29e-91
gene14948	LOC110530349	disks large-associated protein 1-like	CDS	omy08	NC_035084.1	60664382	60774013	dlgap1a	NC_048572.1	65142215	65253973	22.8288	-1.65559	0.541449	-3.0577	0.00223044	0.0201446	13	17	6	46	38	21	13.8688	12.6152	6.45307	40.23	34.6707	29.1351	0.357694	0.286902	0.163039	1.07203	0.875646	0.620882	-1.65156	0.795066	0.00127289	0.0160607
gene14962	LOC110530363	peptidase inhibitor 15-like	CDS	omy08	NC_035084.1	61176802	61180349	pi15b	NC_048572.1	65654439	65657897	107.704	-3.55472	0.362492	-9.80633	1.05747e-22	1.32586e-20	18	21	15	287	166	139	19.203	15.5835	16.1327	251	151.456	192.846	1.50006	1.07343	1.23452	20.2582	11.5857	12.4472	-3.55138	2.93816	1.18e-18	1.74e-16
gene1498	LOC110532756	zinc finger MIZ domain-containing protein 1-like	CDS	omy01	NC_035077.1	77038912	77096916	LOC110532756	NC_048565.1	81175845	81449471	162.55	1.51672	0.375757	4.03644	5.42681e-05	0.000829417	345	226	175	119	96	43	368.057	167.708	188.214	104.073	87.5891	59.6575	7.62431	3.06342	3.81935	2.22746	1.77676	1.02111	1.50931	3.5246	0.00014534	0.00252438
gene14990	LOC110530391	solute carrier family 12 member 7-like	CDS	omy08	NC_035084.1	61939551	61987000	LOC110530391	NC_048572.1	66390204	66433725	188.119	2.15339	0.449837	4.78705	1.69251e-06	3.64152e-05	442	216	270	122	44	43	471.54	160.287	290.388	106.697	40.145	59.6575	11.6674	3.49721	7.03859	2.72768	0.972703	1.21966	2.14576	3.73091	3.1e-05	0.000655401
gene150	LOC110534079	transcription factor HES-1-like	CDS	omy01	NC_035077.1	8042215	8044301	LOC110534079	NC_048565.1	11664608	11666692	209.079	-1.11586	0.265632	-4.20079	2.65983e-05	0.000436999	111	197	121	268	287	262	118.418	146.188	130.137	234.383	261.855	363.494	10.3277	11.2425	11.1183	21.1202	22.3635	26.1941	-1.12222	3.88154	7.14e-05	0.00135488
gene15000	gs02	glutamine synthetase	CDS	omy08	NC_035084.1	62325821	62329062	gs02	NC_048572.1	66798543	66801779	1638.81	1.7585	0.355859	4.94157	7.74967e-07	1.78639e-05	3434	1729	2459	1056	841	397	3663.5	1283.04	2644.68	923.54	767.317	550.791	260.133	80.3355	183.961	67.7551	53.3542	32.3152	1.75135	6.84126	1.43e-05	0.000333025
gene15009	LOC110530404	apoptosis regulator Bcl-2-like	CDS	omy08	NC_035084.1	62982596	63037144	LOC110530404	NC_048572.1	67477992	67528795	897.122	0.813833	0.17839	4.5621	5.0645e-06	9.80159e-05	1125	1652	934	737	723	467	1200.19	1225.9	1004.53	644.554	659.655	647.908	32.357	29.1435	26.5297	17.9541	17.4153	14.4329	0.806828	5.97418	9.89e-05	0.00180323
gene15021	LOC110530416	protein SSXT-like	CDS	omy08	NC_035084.1	63680449	63694915	LOC110530416	NC_048572.1	68163368	68180025	450.438	0.66398	0.188344	3.52536	0.000422901	0.00498562	515	779	491	388	356	276	549.418	578.074	528.076	339.331	324.81	382.918	23.3947	21.7052	22.0274	14.9288	13.5437	13.4723	0.656556	4.98318	0.00154189	0.0188614
gene15024	LOC110530421	aquaporin-4-like	CDS	omy08	NC_035084.1	63828583	63835241	LOC110530421	NC_048572.1	68303741	68311037	8156.99	5.45961	0.348841	15.6507	3.28406e-55	1.87496e-52	14757	24964	12633	658	206	233	15743.2	18525.1	13586.9	575.464	187.952	323.26	1335.48	1385.71	1129.06	50.4369	15.6129	22.6578	5.45213	9.15355	1.46e-32	5.75e-30
gene15025	LOC110530422	cadherin-2-like	CDS	omy08	NC_035084.1	64075387	64184680	LOC110530422	NC_048572.1	68542258	68646746	846.157	-2.24954	0.270749	-8.3086	9.68413e-17	7.70202e-15	325	379	237	2064	1557	698	346.72	281.245	254.896	1805.1	1420.59	968.394	10.5627	7.55525	7.60697	56.8178	42.3797	24.3764	-2.25651	5.89379	5.95e-15	5.98e-13
gene15044	LOC110530439	dual specificity protein phosphatase 22-B-like	CDS	omy08	NC_035084.1	65100663	65114400	dusp22b	NC_048572.1	69562986	69576816	25.5237	-1.48975	0.496744	-2.99903	0.00270839	0.0236463	11	22	11	35	48	28	11.7351	16.3256	11.8306	30.6098	43.7945	38.8467	1.28926	1.58156	1.27324	3.47454	4.71156	3.52636	-1.48705	0.936383	0.00182869	0.0217036
gene15058	LOC110530449	exosome complex component RRP41-like	pseudogene	omy08	NC_035084.1	65721281	65727685	LOC110530449	NC_048572.1	70198887	70200270	107.025	1.43763	0.319688	4.49696	6.89316e-06	0.000129412	111	214	179	66	74	34	118.418	158.803	192.516	57.7213	67.5166	47.171	14.5152	17.1644	23.1165	7.31012	8.10414	4.77748	1.42863	2.93176	5.02e-05	0.00100021
gene15059	LOC100136597	testis catalytic subunit of cyclic adenosine 3', 5'-monophosphate dependent protein kinase	CDS	omy08	NC_035084.1	65728154	65751559	LOC100136597	NC_048572.1	70200869	70220172	2269.64	1.0411	0.182636	5.7004	1.19525e-08	3.7319e-07	3012	4011	2764	1669	1410	1232	3213.3	2976.45	2972.71	1459.65	1286.46	1709.26	128.156	104.677	116.143	60.148	50.2433	56.3267	1.03431	7.31064	4.08e-06	0.000108116
gene15063	LOC110530455	ankyrin repeat domain-containing protein 13C-like	CDS	omy08	NC_035084.1	65988571	66018125	LOC110530455	NC_048572.1	70463848	70493098	203.312	-0.771082	0.256725	-3.00353	0.00266868	0.0233505	152	195	133	274	230	231	162.158	144.704	143.043	239.631	209.849	320.486	6.05758	4.76658	5.23453	9.24886	7.67644	9.8921	-0.777281	3.84166	0.00477002	0.0465143
gene15074	LOC110530467	ubiquitin-conjugating enzyme E2 variant 2	CDS	omy08	NC_035084.1	66373122	66376368	LOC110530467	NC_048572.1	70841507	70844898	115.21	-1.19577	0.298016	-4.01244	6.00936e-05	0.000907138	60	105	63	145	217	113	64.0099	77.9175	67.7572	126.812	197.988	156.774	5.86521	6.29562	6.08196	12.0056	17.7651	11.8695	-1.20218	3.03443	0.000291504	0.00464714
gene15075	LOC110530468	zinc finger protein SNAI2-like	CDS	omy08	NC_035084.1	66457298	66460131	LOC110530468	NC_048572.1	70930807	70933642	623.07	1.32121	0.253951	5.20263	1.96484e-07	5.02158e-06	671	1563	739	433	430	214	715.844	1159.86	794.803	378.686	392.326	296.9	47.9551	68.5154	52.1588	26.2109	25.737	16.4341	1.31329	5.44985	4.46e-07	1.45e-05
gene15086	LOC110530479	autophagy-related protein 9A-like	CDS	omy08	NC_035084.1	67167691	67191404	atg9b	NC_048572.1	71659108	71682298	392.9	0.833688	0.254906	3.27058	0.00107329	0.0110587	623	565	397	354	295	193	664.636	419.271	426.978	309.596	269.154	267.765	13.3601	7.4317	8.40783	6.42996	5.29812	4.44735	0.826958	4.78728	0.00145372	0.0179309
gene15087	LOC100136187	cathelicidin antimicrobial peptide	CDS	omy08	NC_035084.1	67206020	67209382	LOC100136187	NC_048572.1	71704996	71706543	252.67	-2.31732	0.2366	-9.79423	1.19199e-22	1.48289e-20	91	101	76	460	424	341	97.0817	74.9492	81.7388	402.3	386.852	473.098	10.4801	7.13449	8.64388	44.8709	40.8947	42.1988	-2.32182	4.1539	6.75e-19	1.02e-16
gene15088	LOC110530481	uncharacterized LOC110530481	CDS	omy08	NC_035084.1	67215807	67226788	LOC110530481	NC_048572.1	71713760	71716207	94.976	-2.33647	0.371133	-6.29551	3.06396e-10	1.17038e-08	26	40	34	173	117	157	27.7376	29.6829	36.5674	151.3	106.749	217.819	3.05507	2.88286	3.94545	17.2177	11.5136	19.8229	-2.33881	2.75188	9.8e-09	4.18e-07
gene15093	LOC110530487	protein Wnt-9a-like	CDS	omy08	NC_035084.1	67427660	67455426	wnt9a	NC_048572.1	71907559	71933861	638.525	6.69432	0.350195	19.116	1.85979e-81	2.70278e-78	1428	1528	1059	21	12	4	1523.44	1133.89	1138.97	18.3659	10.9486	5.54953	40.8268	26.7952	29.9008	0.508532	0.287326	0.122885	6.67348	5.48327	4.82e-77	1.37e-73
gene15097	LOC110530491	gap junction gamma-1 protein-like	CDS	omy08	NC_035084.1	67659607	67685823	gjc2	NC_048572.1	72112251	72133973	12.1717	6.01173	1.53985	3.90409	9.458e-05	0.00135662	49	5	15	0	1	0	52.2748	3.71036	16.1327	0	0.912386	0	2.15957	0.135163	0.652878	0	0.0369102	0	5.7215	-0.0464772	4.9e-05	0.000979527
gene15098	LOC110530492	5-beta-cholestane-3-alpha,7-alpha-diol 12-alpha-hydroxylase-like	CDS	omy08	NC_035084.1	67687517	67690002	LOC110530492	NC_048572.1	72135683	72138188	607.475	5.22739	0.494574	10.5695	4.12729e-26	6.69837e-24	2009	601	894	29	51	16	2143.26	445.985	961.507	25.3624	46.5317	22.1981	112.334	20.6121	49.3672	1.37344	2.38824	0.961328	5.21918	5.41152	7.54e-13	5.65e-11
gene15107	LOC110530976	THO complex subunit 1-like	pseudogene	omy08	NC_035084.1	68081331	68086262	LOC110530976	NC_048572.1	72542055	72555285	57.7722	-1.38958	0.398661	-3.48563	0.000490979	0.00568871	22	63	23	103	95	54	23.4703	46.7505	24.7368	90.0802	86.6767	74.9187	2.27201	3.99066	2.34577	9.00961	8.2165	5.99241	-1.39548	2.06524	0.00117783	0.0151059
gene15124	LOC110530516	sterile alpha motif domain-containing protein 13-like	CDS	omy08	NC_035084.1	68735949	68738882	samd13	NC_048572.1	73224171	73227167	55.9177	-1.38203	0.347665	-3.97519	7.03236e-05	0.0010414	28	44	28	89	79	67	29.8713	32.6512	30.1143	77.8363	72.0785	92.9547	2.59304	2.49931	2.56082	6.98109	6.1271	6.66725	-1.38667	2.01089	0.000295054	0.0046997
gene15132	LOC110530523	phospholipid phosphatase 3-like	CDS	omy08	NC_035084.1	68865909	68879248	LOC110530523	NC_048572.1	73350436	73363815	323.54	-1.73256	0.239244	-7.2418	4.42783e-13	2.36733e-11	132	228	128	552	454	430	140.822	169.192	137.665	482.76	414.223	596.575	6.47221	6.85694	6.19811	22.9245	18.6428	22.6552	-1.73846	4.50829	4.41e-12	3.04e-10
gene15136	LOC110530981	SUN domain-containing ossification factor-like	CDS	omy08	NC_035084.1	69074852	69090774	LOC110530981	NC_048572.1	73592840	73615791	224.935	-1.25264	0.246195	-5.08799	3.61874e-07	8.84544e-06	110	172	143	378	289	257	117.351	127.636	153.798	330.585	263.68	356.558	3.06486	2.93943	3.93482	8.92056	6.74362	7.69436	-1.25907	3.98717	2.04e-06	5.68e-05
gene15139	LOC110530528	uncharacterized LOC110530528	lnc_RNA	omy08	NC_035084.1	69175202	69177384	LOC110530528	NC_048572.1	73702410	73704583	43.5209	-2.19424	0.456518	-4.80647	1.53615e-06	3.3502e-05	13	28	11	84	100	36	13.8688	20.778	11.8306	73.4634	91.2386	49.9458	1.03676	1.36965	0.866359	5.67409	6.67899	3.08502	-2.19389	1.67521	4.71e-06	0.000122852
gene15152	LOC110530540	phosphatidylinositol 3-kinase regulatory subunit gamma-like	CDS	omy08	NC_035084.1	69361126	69369813	LOC110530540	NC_048572.1	73909778	73917998	293.025	3.08568	0.460725	6.69745	2.12086e-11	9.39172e-10	897	307	361	85	53	45	956.948	227.816	388.259	74.338	48.3565	62.4323	37.2982	7.8298	14.8243	2.99362	1.84564	2.01062	3.07815	4.36486	7.92e-08	2.88e-06
gene15158	LOC110530549	HORMA domain-containing protein 1-like	CDS	omy08	NC_035084.1	69427360	69436273	zte38	NC_048572.1	73982708	73989915	325.942	-0.747867	0.258094	-2.89765	0.0037597	0.0309648	196	406	203	374	524	304	209.099	301.281	218.329	327.087	478.09	421.765	8.90362	11.3124	9.10704	14.3901	19.9351	14.839	-0.754628	4.51993	0.00395781	0.0401479
gene15180	LOC110530566	vang-like protein 2	CDS	omy08	NC_035084.1	69731869	69743787	LOC110530566	NC_048572.1	74282781	74296582	366.415	0.837168	0.219523	3.81357	0.000136975	0.00188603	466	621	421	363	263	166	497.144	460.827	452.79	317.467	239.958	230.306	15.7148	12.8449	14.0209	10.3684	7.42773	6.01524	0.829886	4.68736	0.000335031	0.00521762
gene15181	LOC110530567	nicastrin-like	CDS	omy08	NC_035084.1	69747856	69756507	LOC110530567	NC_048572.1	74301947	74317772	332.637	-0.747967	0.232639	-3.21514	0.00130381	0.0130104	241	370	198	567	396	284	257.106	274.567	212.951	495.878	361.305	394.017	11.0928	10.4458	9.00038	22.105	15.265	14.0464	-0.754699	4.54966	0.00181354	0.0215583
gene15186	nfatc4	nuclear factor of activated T-cells 4	CDS	omy08	NC_035084.1	69839439	69843321	nfatc4	NC_048572.1	74396360	74403787	100.19	1.53413	0.337964	4.53934	5.64304e-06	0.000108295	145	216	124	72	65	22	154.691	160.287	133.363	62.9687	59.3051	30.5224	8.61727	7.87358	7.2777	3.62423	3.23513	1.4049	1.52671	2.84116	4.41e-05	0.000894027
gene15194	LOC110530581	E3 ubiquitin-protein ligase znrf1-like	CDS	omy08	NC_035084.1	69892576	69906413	zgc:66427	NC_048572.1	74453594	74467456	324.157	0.703652	0.231174	3.04383	0.0023359	0.0209373	346	561	390	229	324	176	369.124	416.302	419.449	200.275	295.613	244.18	15.4451	15.3601	17.1929	8.65826	12.1125	8.44203	0.696063	4.5112	0.00392152	0.039855
gene15211	LOC110530599	matrix metalloproteinase-14-like	CDS	omy08	NC_035084.1	70259237	70275352	LOC110530599	NC_048572.1	74822494	74843597	1450.78	-0.729416	0.16195	-4.50396	6.66984e-06	0.000125736	1044	1549	940	1996	2033	1319	1113.77	1149.47	1010.98	1745.63	1854.88	1829.96	38.3717	34.9204	34.12	62.1374	62.5784	52.0926	-0.736373	6.66772	0.000370746	0.00567824
gene15219	rnf212b	ring finger protein 212B	CDS	omy08	NC_035084.1	70386403	70398857	LOC110530610	NC_048572.1	74963589	74969989	518.534	0.672236	0.23043	2.91731	0.0035306	0.0295189	717	741	554	402	412	341	764.918	549.875	595.833	351.575	375.903	473.098	29.2536	18.5436	22.3224	13.8921	14.0778	14.9498	0.665869	5.18508	0.00497105	0.0480699
gene15237	LOC110530627	C-X-C chemokine receptor type 4-like	CDS	omy08	NC_035084.1	70897183	70922718	LOC110530627	NC_048572.1	75576652	75578347	38.9404	-2.12124	0.449061	-4.72372	2.31574e-06	4.8423e-05	17	17	12	60	61	59	18.1361	12.6152	12.9061	52.4739	55.6556	81.8556	3.09711	1.89965	2.15903	9.2585	9.30709	11.55	-2.11799	1.49886	5.52e-06	0.000141787
gene15255	LOC110530640	rho GTPase-activating protein 45-like	CDS	omy08	NC_035084.1	71274940	71293198	LOC110530640	NC_048572.1	75959008	75997054	571.496	1.88529	0.212664	8.86513	7.6418e-19	7.27153e-17	968	1131	767	261	242	204	1032.69	839.283	824.917	228.261	220.797	283.026	31.2343	22.3839	24.4412	7.13311	6.53955	7.07306	1.87809	5.32449	3.25e-16	3.77e-14
gene15276	LOC110530659	neurabin-1-like	CDS	omy08	NC_035084.1	72278952	72293529	LOC110530659	NC_048572.1	77019461	77046447	539.344	0.723925	0.197509	3.66527	0.000247077	0.00315729	676	845	622	530	431	261	721.178	627.051	668.968	463.519	393.238	362.107	20.5979	15.7925	18.7171	13.6784	10.9984	8.54551	0.716881	5.24236	0.000791463	0.010865
gene153	LOC110534151	leucine-rich repeat-containing protein 15-like	CDS	omy01	NC_035077.1	8171550	8179893	LOC110534151	NC_048565.1	11810708	11819081	4626.96	-1.31665	0.323366	-4.07169	4.66736e-05	0.000725802	2058	5585	1498	7388	8193	4234	2195.54	4144.47	1611.12	6461.28	7475.18	5874.18	104.75	174.361	75.2996	318.507	349.245	231.57	-1.32361	8.34071	0.000193238	0.0032513
gene15313	LOC110530692	RNA-binding protein MEX3B-like	CDS	omy08	NC_035084.1	73460238	73467541	LOC110530692	NC_048572.1	78197403	78204060	174.161	1.33909	0.234878	5.70121	1.18957e-08	3.71778e-07	258	330	213	115	109	69	275.243	244.884	229.084	100.575	99.4501	95.7295	8.18987	6.42522	6.6774	3.09198	2.89774	2.35357	1.33142	3.623	6.63e-07	2.06e-05
gene15317	LOC110530696	dual specificity mitogen-activated protein kinase kinase 2-like	CDS	omy08	NC_035084.1	73547588	73553364	map2k2b	NC_048572.1	78288572	78294389	567.076	0.624301	0.178284	3.50172	0.000462263	0.005392	655	966	602	527	458	332	698.775	716.841	647.458	460.896	417.873	460.611	35.1811	31.8245	31.9326	23.9751	20.602	19.1614	0.617066	5.3143	0.00226027	0.0257543
gene15324	plekhj1	pleckstrin homology domain containing J1	CDS	omy08	NC_035084.1	73821677	73824512	plekhj1	NC_048572.1	78607413	78610245	657.003	0.934959	0.205764	4.54384	5.52373e-06	0.000106133	754	1263	786	424	545	351	804.391	937.237	845.352	370.815	497.251	486.972	50.0765	51.4497	51.5532	23.8512	30.3135	25.049	0.927662	5.52553	2.55e-05	0.000550883
gene15332	LOC110530707	midnolin-like	CDS	omy08	NC_035084.1	74080568	74090158	LOC110530707	NC_048572.1	78894591	78902977	650.747	2.26927	0.201254	11.2756	1.73097e-29	3.3339e-27	983	1617	915	272	214	172	1048.7	1199.93	984.093	237.882	195.251	238.63	40.2719	40.6326	37.0203	9.43841	7.34241	7.57177	2.26146	5.51128	1.01e-23	2.23e-21
gene1535	LOC110532793	arachidonate 5-lipoxygenase-like	CDS	omy01	NC_035077.1	79309120	79331214	LOC110532793	NC_048565.1	83676064	83701456	103.186	-1.87862	0.305865	-6.14198	8.15007e-10	2.95771e-08	35	73	37	183	157	133	37.3391	54.1712	39.7939	160.045	143.245	184.522	1.66616	2.13152	1.73949	7.37874	6.25929	6.80333	-1.88511	2.87544	4.56e-08	1.73e-06
gene15355	LOC110530725	calcium-binding mitochondrial carrier protein SCaMC-1-like	CDS	omy08	NC_035084.1	74743315	74756508	LOC110530725	NC_048572.1	79529692	79542945	999.659	3.32522	0.355823	9.34516	9.17482e-21	1.00458e-18	1956	2382	1488	335	104	112	2086.72	1767.61	1600.36	292.979	94.8882	155.387	88.4786	66.0888	66.4726	12.835	3.93985	5.44388	3.31766	6.12862	4.33e-15	4.42e-13
gene15356	LOC110530726	protein FAM102B-like	CDS	omy08	NC_035084.1	74761751	74788798	LOC110530726	NC_048572.1	79548127	79579010	70.947	3.92238	0.483224	8.11711	4.77426e-16	3.54983e-14	186	139	91	9	11	6	198.431	103.148	97.8715	7.87108	10.0362	8.3243	22.0418	10.1034	10.6499	0.903355	1.0917	0.764022	3.89806	2.35138	5.77e-14	5.06e-12
gene15375	LOC110530743	kelch-like protein 24	CDS	omy08	NC_035084.1	75422590	75470111	klhl24a	NC_048572.1	80424972	80481047	81.323	1.83338	0.434158	4.22283	2.41256e-05	0.00040049	176	128	92	60	27	21	187.762	94.9852	98.947	52.4739	24.6344	29.1351	8.05034	3.5911	4.15585	2.32453	1.03429	1.03215	1.82445	2.54298	0.000102299	0.00185574
gene15380	pask	PAS domain containing serine/threonine kinase	CDS	omy08	NC_035084.1	75682084	75700808	pask	NC_048572.1	80506911	80525274	1758.94	0.769635	0.208038	3.6995	0.000216025	0.00281105	2050	2798	2223	1551	1665	738	2187	2076.32	2390.86	1356.45	1519.12	1023.89	58.3698	48.8651	62.5092	37.4049	39.7031	22.5793	0.762067	6.94387	0.00127464	0.0160751
gene15409	LOC110530769	purine nucleoside phosphorylase-like	CDS	omy08	NC_035084.1	76874735	76882803	LOC110530769	NC_048572.1	82313294	82320766	465.302	3.81048	0.228878	16.6486	3.09986e-62	2.41728e-59	721	1160	908	68	74	42	769.186	860.803	976.564	59.4704	67.5166	58.2701	33.2304	32.7926	41.3292	2.65455	2.85633	2.08004	3.80033	5.0283	1.84e-51	2.07e-48
gene15419	LOC110530777	ski-like protein	CDS	omy08	NC_035084.1	77118032	77154499	LOC110530777	NC_048572.1	82571210	82613922	400.744	1.02592	0.256032	4.00698	6.15002e-05	0.000925745	548	774	423	389	267	149	584.624	574.364	454.941	340.206	243.607	206.72	21.9146	18.985	16.7056	13.176	8.94211	6.40264	1.01834	4.81636	9.48e-05	0.00173959
gene15420	LOC110531020	protein kinase C iota type-like	CDS	omy08	NC_035084.1	77165326	77206107	LOC110531020	NC_048572.1	82627309	82669746	782.591	0.705204	0.218885	3.2218	0.00127388	0.0127476	899	1472	797	545	688	492	959.082	1092.33	857.182	476.638	627.722	682.593	30.9398	31.073	27.0886	15.8868	19.83	18.1947	0.69845	5.77737	0.00254469	0.0283381
gene15423	LOC110530779	death-associated protein kinase 3-like	CDS	omy08	NC_035084.1	77243645	77252293	LOC110530779	NC_048572.1	82705603	82716285	502.41	1.65746	0.234058	7.0814	1.42708e-12	7.1966e-11	749	1183	569	320	230	170	799.057	877.871	611.966	279.861	209.849	235.855	70.9231	68.708	53.2094	25.6648	18.2394	17.2972	1.65018	5.14028	1.49e-11	9.44e-10
gene15427	LOC100135871	insulin receptor	CDS	omy08	NC_035084.1	77351766	77502069	LOC100135871	NC_048572.1	82827973	82999741	107.536	1.3449	0.423492	3.17574	0.00149456	0.0145513	226	101	137	75	62	43	241.104	74.9492	147.345	65.5923	56.5679	59.6575	6.39561	1.75312	3.82882	1.7977	1.46941	1.30756	1.33738	2.93397	0.00318036	0.0337669
gene15430	LOC110530783	unconventional myosin-IXb-like	CDS	omy08	NC_035084.1	77572948	77593306	LOC110530783	NC_048572.1	83067275	83153480	149.707	1.48612	0.304002	4.8885	1.01606e-06	2.2861e-05	200	344	181	116	87	39	213.366	255.273	194.667	101.449	79.3776	54.108	7.30263	7.70414	6.52677	3.58748	2.66039	1.53015	1.47818	3.40993	7.12e-06	0.000178152
gene15498	LOC110530840	cysteine/serine-rich nuclear protein 1-like	CDS	omy08	NC_035084.1	80335843	80350699	LOC110530840	NC_048572.1	85163785	85201362	1464.52	2.40323	0.233613	10.2872	8.04588e-25	1.18001e-22	2779	3204	1902	504	427	410	2964.73	2377.6	2045.62	440.781	389.589	568.827	130.022	91.9472	87.8841	19.9729	16.7315	20.6127	2.39677	6.67877	7.75e-20	1.29e-17
gene155	ccdc50	coiled-coil domain containing 50	CDS	omy01	NC_035077.1	8207133	8236080	ccdc50	NC_048565.1	11845719	11879266	744.638	-1.48468	0.323435	-4.59035	4.4251e-06	8.70106e-05	327	635	331	1933	870	582	348.854	471.216	355.994	1690.53	793.776	807.457	18.0735	21.527	18.0673	90.4915	40.2708	34.5651	-1.49229	5.70915	1.32e-05	0.000309497
gene15539	LOC110531051	far upstream element-binding protein 1-like	CDS	omy08	NC_035084.1	81987503	82004834	fubp1	NC_048572.1	89094836	89113049	360.067	0.694512	0.192336	3.61094	0.000305095	0.00378081	391	612	431	323	282	206	417.131	454.148	463.545	282.484	257.293	285.801	19.0773	18.315	20.7676	13.3482	11.523	10.8001	0.686887	4.66172	0.00123947	0.0157224
gene15568	pak1ip1	PAK1 interacting protein 1	CDS	omy08	NC_035084.1	82769172	82779169	pak1ip1	NC_048572.1	88834557	88846601	408.038	-0.857661	0.268773	-3.19103	0.00141767	0.0139335	199	493	271	504	686	369	212.3	365.841	291.463	440.781	625.897	511.945	19.9582	30.3272	26.8416	42.8136	57.6195	39.7664	-0.864863	4.84261	0.00135868	0.0169447
gene156	LOC110534540	claudin-1-like	CDS	omy01	NC_035077.1	8261859	8266153	LOC110534540	NC_048565.1	11903691	11906713	163.805	-2.50667	0.514043	-4.87639	1.08045e-06	2.41062e-05	21	93	51	117	344	303	22.4035	69.0127	54.8511	102.324	313.861	420.377	1.19783	3.25369	2.87288	5.65255	16.4328	18.5712	-2.51219	3.52817	5.21e-05	0.00103329
gene15610	LOC110532882	endothelin-1 receptor-like	CDS	omy09	NC_035085.1	301557	309720	LOC110532882	NC_048573.1	3709649	3722523	77.3805	3.98492	0.565104	7.05166	1.76801e-12	8.83229e-11	179	157	120	18	1	8	190.963	116.505	129.061	15.7422	0.912386	11.0991	55.2933	29.7465	36.6076	4.70949	0.2587	2.6554	3.95963	2.47284	3.76e-09	1.72e-07
gene15661	LOC110531356	cytochrome P450 26B1	CDS	omy09	NC_035085.1	1659499	1662893	LOC110531356	NC_048573.1	5982772	6024749	160.361	-1.61005	0.380015	-4.23682	2.26711e-05	0.000378309	103	70	71	368	164	182	109.884	51.945	76.3613	321.84	149.631	252.504	4.21725	1.75795	2.87092	12.7621	5.62358	8.00727	-1.61448	3.50387	6.97e-05	0.00132639
gene157	LOC110534688	prolyl 3-hydroxylase 2-like	CDS	omy01	NC_035077.1	8279779	8376130	LOC110534688	NC_048565.1	11922576	12025076	150.985	-1.79354	0.408353	-4.39214	1.12243e-05	0.000200393	39	122	65	149	361	176	41.6064	90.5327	69.9082	130.31	329.371	244.18	1.28222	2.46022	2.11048	4.14921	9.93987	6.21771	-1.79969	3.41837	3.89e-05	0.000799877
gene15707	LOC110531400	uncharacterized LOC110531400	CDS	omy09	NC_035085.1	2860268	2862296	sb:cb1058	NC_048573.1	6329039	6333637	859.678	6.52902	0.317112	20.589	3.4422e-94	6.87837e-91	2050	2018	1318	22	16	16	2187	1497.5	1417.52	19.2404	14.5982	22.1981	180.813	109.173	114.805	1.64354	1.18188	1.51641	6.51259	5.91116	1.9e-77	5.88e-74
gene15725	leap-2a	liver-expressed antimicrobial peptide 2A	CDS	omy09	NC_035085.1	3513568	3542911	leap2	NC_048573.1	9083376	9087297	18.359	2.14131	0.595216	3.59753	0.000321252	0.00395345	30	33	31	8	7	5	32.005	24.4884	33.3408	6.99652	6.3867	6.93692	2.27753	1.53665	2.32421	0.514417	0.44506	0.407882	2.11254	0.508755	7.77e-05	0.00146116
gene15728	LOC110531413	N-acetyllactosaminide beta-1,3-N-acetylglucosaminyltransferase 3-like	CDS	omy09	NC_035085.1	3639515	3648979	LOC110531413	NC_048573.1	8997411	9007141	398.664	0.727462	0.240655	3.02285	0.00250407	0.0221555	500	504	543	321	322	235	533.416	374.004	584.002	280.735	293.788	326.035	24.49	15.1414	26.2658	13.317	13.2085	12.3683	0.720246	4.80703	0.00336288	0.0353309
gene15731	LOC110532907	protein Shroom4-like	CDS	omy09	NC_035085.1	3755902	3775582	LOC110532907	NC_048573.1	9124324	9226508	93.2146	1.82018	0.391898	4.64452	3.40863e-06	6.87142e-05	142	254	90	63	45	19	151.49	188.486	96.796	55.0976	41.0574	26.3603	5.36234	5.88324	3.35644	2.01506	1.42316	0.770976	1.81112	2.74197	2.16e-05	0.000476607
gene15732	LOC110531416	G2/mitotic-specific cyclin-B3-like	CDS	omy09	NC_035085.1	3920473	3930896	ccnb3	NC_048573.1	9371769	9382830	544.338	1.00041	0.217657	4.59626	4.30133e-06	8.48379e-05	832	841	620	438	395	248	887.604	624.082	666.817	383.059	360.393	344.071	53.6671	33.2734	39.4954	23.9299	21.3382	17.1893	0.993564	5.25533	1.4e-05	0.00032589
gene15737	LOC110531421	cbp/p300-interacting transactivator 1-like	CDS	omy09	NC_035085.1	4271483	4277088	LOC110531421	NC_048573.1	10359736	10365323	1053.74	-0.85883	0.237608	-3.61448	0.000300954	0.00373674	892	978	530	1734	1346	959	951.614	725.746	570.021	1516.5	1228.07	1330.5	43.7211	29.4023	25.655	71.9875	55.2519	50.5086	-0.864996	6.20754	0.000592617	0.00849395
gene15752	LOC110531432	ras-like protein family member 11A-like	CDS	omy09	NC_035085.1	4899346	4904618	LOC110531432	NC_048573.1	10695865	10701148	405.887	0.678882	0.207118	3.27776	0.00104635	0.0108276	451	623	518	386	358	195	481.141	462.311	557.115	337.582	326.634	270.54	21.9201	18.5725	24.8637	15.8904	14.5722	10.1841	0.671424	4.8339	0.002297	0.0260921
gene15782	LOC110531459	plasminogen activator inhibitor 1-like	CDS	omy09	NC_035085.1	6043518	6047064	LOC110531459	NC_048573.1	12147494	12153015	5958.56	-1.34975	0.290179	-4.65145	3.29616e-06	6.6657e-05	2505	6264	2559	7096	11834	6253	2672.41	4648.34	2752.23	6205.91	10797.2	8675.31	238.336	365.553	240.449	571.844	942.953	639.28	-1.35671	8.70504	2.31e-05	0.000505477
gene15793	mblac1	metallo-beta-lactamase domain containing 1	CDS	omy09	NC_035085.1	6202968	6204178	mblac1	NC_048573.1	12292522	12309402	7.25464	-3.37232	1.08605	-3.10511	0.00190207	0.0177349	2	1	1	20	9	10	2.13366	0.742072	1.07551	17.4913	8.21148	13.8738	0.26913	0.0825369	0.132893	2.27952	1.01426	1.44595	-3.27243	-0.659661	0.000114409	0.0020456
gene15804	LOC110531475	transcription factor Sox-19b-like	CDS	omy09	NC_035085.1	6487201	6492603	sox19b	NC_048573.1	12436340	12441768	355.878	1.19623	0.256507	4.66354	3.10809e-06	6.34153e-05	537	497	506	218	226	182	572.889	368.81	544.209	190.655	206.199	252.504	21.9612	12.4668	20.4363	7.55126	7.74044	7.99785	1.1892	4.6437	5.96e-06	0.000152069
gene15834	nola3	H/ACA ribonucleoprotein complex subunit 3	CDS	omy09	NC_035085.1	7117421	7144196	nola3	NC_048573.1	13113922	13141969	1026.01	-0.817898	0.251806	-3.24813	0.00116164	0.0117868	548	1279	644	1190	1553	1061	584.624	949.11	692.629	1040.73	1416.94	1472.01	95.5772	136.824	110.925	175.793	226.841	198.843	-0.824728	6.16835	0.00158863	0.0193374
gene15868	LOC110531537	zinc finger protein 219-like	CDS	omy09	NC_035085.1	7922252	7950981	LOC110531537	NC_048573.1	13946311	13969993	274.281	-1.06634	0.319631	-3.33616	0.000849436	0.00906784	115	339	145	435	316	322	122.686	251.562	155.949	380.436	288.314	446.738	1.73568	3.13826	2.16128	5.56088	3.99426	5.22215	-1.07261	4.27168	0.000956641	0.0127409
gene15917	LOC110531584	purine nucleoside phosphorylase-like	CDS	omy09	NC_035085.1	8976763	8981964	LOC110531584	NC_048573.1	14687934	14692367	14254.5	2.60594	0.294817	8.83918	9.64269e-19	9.09428e-17	21201	47217	14695	4292	5291	2512	22617.9	35038.4	15804.6	3753.63	4827.44	3485.11	1342.01	1833.22	918.628	230.113	280.488	170.86	2.59899	9.95974	4.22e-14	3.79e-12
gene15932	nit1	nitrilase 1	CDS	omy09	NC_035085.1	9301908	9305003	nit1	NC_048573.1	15608430	15611523	155.697	-1.31178	0.289328	-4.53387	5.79119e-06	0.000110805	77	103	102	246	196	196	82.146	76.4334	109.702	215.143	178.828	271.927	5.48894	4.50351	7.18072	14.853	11.7012	15.0132	-1.31745	3.45957	2.71e-05	0.000580644
gene15935	LOC110531602	INO80 complex subunit B-like	CDS	omy09	NC_035085.1	9390712	9396070	ino80b	NC_048573.1	15692085	15697823	112.897	-1.67061	0.274676	-6.08211	1.1861e-09	4.20889e-08	47	83	46	203	175	129	50.1411	61.592	49.4735	177.537	159.668	178.972	2.98459	3.23282	2.88479	10.9185	9.30681	8.80231	-1.67714	3.00474	1.16e-07	4.14e-06
gene1594	LOC110531439	proto-oncogene c-Rel-like	CDS	omy01	NC_035077.1	81948992	81978352	rel	NC_048587.1	3868056	3895511	202.65	-2.24906	0.341243	-6.59078	4.37521e-11	1.86512e-09	61	120	52	252	353	334	65.0767	89.0486	55.9266	220.39	322.072	463.386	2.23199	2.69315	1.87904	7.80989	10.8172	13.132	-2.25321	3.8352	4.26e-10	2.22e-08
gene15971	LOC110531623	large neutral amino acids transporter small subunit 2-like	CDS	omy09	NC_035085.1	10451946	10482092	LOC110531623	NC_048573.1	16777534	16821342	4269.34	8.01858	0.320779	24.9972	6.55612e-138	3.49354e-134	9849	8344	8197	25	32	36	10507.2	6191.85	8815.96	21.8641	29.1964	49.9458	391.273	203.32	321.598	0.841221	1.06467	1.53678	8.00309	8.21973	6.84e-76	1.81e-72
gene15977	LOC110531631	dehydrogenase/reductase SDR family member 4-like	CDS	omy09	NC_035085.1	10550604	10555693	LOC110531631	NC_048573.1	16908838	16913948	150.548	-0.884202	0.292066	-3.0274	0.00246666	0.0219006	85	159	100	212	165	181	90.6807	117.989	107.551	185.408	150.544	251.116	7.81964	8.97184	9.08527	16.5191	12.7124	17.8923	-0.89096	3.41208	0.00446473	0.0441059
gene15982	LOC110531636	matrix metalloproteinase-14-like	CDS	omy09	NC_035085.1	10624295	10642894	LOC110531636	NC_048573.1	16982710	17003093	5463.14	2.98744	0.197023	15.1629	6.22567e-52	3.43185e-49	9516	14802	7412	1256	1445	904	10152	10984.1	7971.69	1098.45	1318.4	1254.19	385.649	367.938	296.65	43.1131	49.0436	39.3665	2.98066	8.57615	6.22e-31	2.28e-28
gene15995	LOC110532943	lysine-specific demethylase 6B-like	CDS	omy09	NC_035085.1	10896638	10927356	LOC110532943	NC_048573.1	17402378	17547902	2590.6	3.81858	0.219025	17.4344	4.5194e-68	4.1284e-65	5196	5578	4492	432	298	274	5543.26	4139.28	4831.2	377.812	271.891	380.143	73.8973	48.6581	63.0914	5.20386	3.54938	4.18727	3.81122	7.49984	6.26e-44	4.55e-41
gene16019	LOC110531670	UDP-glucuronosyltransferase 2A1 pseudogene	pseudogene	omy09	NC_035085.1	12372363	12388489	ugt5g1	NC_048573.1	18995065	19007342	2713.29	0.931338	0.280038	3.32576	0.000881774	0.0093506	3636	4560	3176	2548	1221	1628	3879	3383.85	3415.82	2228.39	1114.02	2258.66	222.556	171.197	191.984	132.098	62.5903	107.076	0.925062	7.56809	0.00218238	0.0250123
gene16038	LOC110531685	uncharacterized LOC110531685	CDS	omy09	NC_035085.1	12628177	12629797	LOC110531685	NC_048573.1	19247704	19249648	29.0353	6.38169	1.14096	5.59325	2.22854e-08	6.66518e-07	64	44	66	0	1	1	68.2772	32.6512	70.9837	0	0.912386	1.38738	8.15431	3.43856	8.30466	0	0.106705	0.136908	6.13981	1.11089	6.61e-13	5.02e-11
gene16039	LOC110532954	uncharacterized LOC110532954	pseudogene	omy09	NC_035085.1	12640363	12641488	LOC110532954	NC_048573.1	19259903	19261084	6.72018	3.67985	1.22751	2.99782	0.00271917	0.0237274	16	19	6	1	2	0	17.0693	14.0994	6.45307	0.874565	1.82477	0	2.76972	2.01738	1.02574	0.146622	0.28995	0	3.50347	-0.688003	0.000135233	0.00236993
gene16062	il13ra1b	IL-13 receptor-alpha-1-b precursor	CDS	omy09	NC_035085.1	13097413	13113131	il13ra1b	NC_048573.1	19706045	19723541	402.357	-1.51452	0.257502	-5.88161	4.06293e-09	1.35595e-07	259	242	159	772	638	382	276.309	179.581	171.006	675.164	582.102	529.981	27.2333	15.6075	16.5108	68.7543	56.1821	43.1603	-1.52056	4.82335	1.04e-08	4.42e-07
gene16063	il13ra1a	IL-13 receptor-alpha-1-a precursor	CDS	omy09	NC_035085.1	13130820	13138646	il13ra1a	NC_048573.1	19748164	19755992	1136.56	-1.15426	0.221092	-5.22073	1.78218e-07	4.59887e-06	588	1159	582	1840	1939	957	627.297	860.061	625.947	1609.2	1769.12	1327.73	28.1554	34.0397	27.5219	74.6251	77.757	49.24	-1.16168	6.31703	1.37e-06	3.95e-05
gene16066	LOC110532967	NADH dehydrogenase [ubiquinone] iron-sulfur protein 2, mitochondrial-like	pseudogene	omy09	NC_035085.1	13188274	13196770	LOC110532967	NC_048573.1	19807717	19817403	51.0661	1.643	0.431451	3.80807	0.000140058	0.00192196	89	99	60	42	22	12	94.948	73.4651	64.5307	36.7317	20.0725	16.6486	9.65015	6.58409	6.42489	3.85723	1.99776	1.39813	1.63271	1.89669	0.000369539	0.00566869
gene1607	LOC110531531	A disintegrin and metalloproteinase with thrombospondin motifs 3-like	CDS	omy01	NC_035077.1	82212844	82243214	LOC110531531	NC_048565.1	90342435	90467909	544.878	3.267	0.398876	8.19053	2.60079e-16	1.98455e-14	1176	741	1076	169	58	77	1254.59	549.875	1157.25	147.801	52.9184	106.829	66.5596	25.724	60.1432	8.10163	2.74921	4.6829	3.25873	5.25451	1.88e-11	1.17e-09
gene16076	LOC110531702	uncharacterized LOC110531702	CDS	omy09	NC_035085.1	13345290	13348965	LOC110531702	NC_048573.1	19966969	19972714	981.866	2.30082	0.185853	12.3798	3.36204e-35	9.42905e-33	1534	1940	1694	380	373	231	1636.52	1439.62	1821.92	332.335	340.32	320.486	113.122	87.7484	123.369	23.7348	23.0359	18.3043	2.29333	6.10249	1.27e-25	3.24e-23
gene1608	LOC110532927	steroidogenic acute regulatory protein, mitochondrial-like	CDS	omy01	NC_035077.1	82256277	82270605	LOC110532927	NC_048565.1	90482721	90498148	17.8641	-3.44079	0.751698	-4.57735	4.709e-06	9.19707e-05	2	6	2	51	21	25	2.13366	4.45243	2.15102	44.6028	19.1601	34.6846	0.446246	0.82113	0.440701	9.6382	3.9241	5.99384	-3.39125	0.457258	8e-07	2.44e-05
gene16094	LOC110531719	RING finger protein 208-like	CDS	omy09	NC_035085.1	13699230	13700764	si:ch73-335l21.4	NC_048573.1	20334503	20336164	287.853	-1.02758	0.285801	-3.59543	0.000323859	0.00397635	166	318	143	319	458	334	177.094	235.979	153.798	278.986	417.873	463.386	17.2587	20.2789	14.6827	28.0914	39.8788	37.3137	-1.03345	4.34069	0.000383595	0.00584619
gene16098	LOC110531724	arf-GAP domain and FG repeat-containing protein 2-like	CDS	omy09	NC_035085.1	13772332	13781892	agfg2	NC_048573.1	20410804	20421618	40.995	-2.64801	0.520653	-5.08594	3.65801e-07	8.9257e-06	4	19	14	56	85	62	4.26733	14.0994	15.0572	48.9756	77.5528	86.0178	0.189381	0.551755	0.654598	2.24567	3.37032	3.15419	-2.64312	1.57256	1.02e-06	3.05e-05
gene16099	LOC110531723	arf-GAP with coiled-coil, ANK repeat and PH domain-containing protein 1-like	CDS	omy09	NC_035085.1	13778903	13815690	acap1	NC_048573.1	20418692	20454969	268.96	-0.829984	0.249909	-3.32115	0.000896466	0.00948124	169	209	229	392	354	264	180.295	155.093	246.292	342.829	322.985	366.269	6.16424	4.6758	8.24896	12.1105	10.8137	10.3471	-0.83677	4.24329	0.00138666	0.0172183
gene16112	LOC110531743	uncharacterized LOC110531743	lnc_RNA	omy09	NC_035085.1	15909953	15912290	LOC110531744	NC_048573.1	22562977	22627895	249.394	1.42893	0.314149	4.54855	5.40162e-06	0.000104037	431	418	298	182	94	116	459.804	310.186	320.502	159.171	85.7643	160.936	28.6383	17.0358	19.555	10.2429	5.23088	8.28227	1.422	4.13477	1.25e-05	0.000294213
gene16113	LOC110531744	inactive ubiquitin carboxyl-terminal hydrolase 53-like	CDS	omy09	NC_035085.1	15912749	15970436	LOC110531744	NC_048573.1	22562977	22627895	111.966	1.39853	0.33602	4.16203	3.15424e-05	0.00050933	194	189	131	94	58	35	206.965	140.252	140.892	82.2091	52.9184	48.5584	7.72695	4.61727	5.15286	3.17115	1.93469	1.49794	1.39121	2.99556	0.000154075	0.00265742
gene16131	LOC110531761	zinc finger protein 239-like	CDS	omy09	NC_035085.1	17161082	17164676	LOC110531761	NC_048573.1	23802151	23804811	39.385	-1.49361	0.447588	-3.33703	0.000846782	0.00904554	20	33	15	84	68	28	21.3366	24.4884	16.1327	73.4634	62.0423	38.8467	1.04831	1.06094	0.776462	3.72923	2.985	1.57702	-1.49581	1.53952	0.00118842	0.0152103
gene16134	LOC110532973	cytoplasmic aconitate hydratase-like	CDS	omy09	NC_035085.1	17200215	17202871	LOC110532973	NC_048573.1	23842478	23845111	21.3602	-5.50083	1.03171	-5.33176	9.72636e-08	2.62509e-06	0	2	1	32	34	48	0	1.48414	1.07551	27.9861	31.0211	66.5944	0	0.108751	0.0875501	2.4028	2.5243	4.57244	-5.32831	0.653748	9.18e-11	5.24e-09
gene16140	LOC110531767	excitatory amino acid transporter 3-like	CDS	omy09	NC_035085.1	17353200	17371093	LOC110531767	NC_048573.1	23995226	24013837	329.859	-1.63109	0.277397	-5.87997	4.10336e-09	1.36802e-07	103	288	147	549	598	340	109.884	213.717	158.1	480.136	545.607	471.71	2.41077	4.13455	3.39787	10.8836	11.7219	8.55103	-1.63796	4.53794	7.47e-09	3.26e-07
gene16142	LOC110531770	uncharacterized LOC110531770	CDS	omy09	NC_035085.1	17396726	17408553	c9h4orf54	NC_048573.1	24038626	24049741	117.472	5.30848	0.666332	7.96671	1.6295e-15	1.14001e-13	89	633	114	9	3	5	94.948	469.731	122.608	7.87108	2.73716	6.93692	1.42907	6.23426	1.80776	0.122402	0.0403425	0.0862691	5.26912	3.07556	4.51e-10	2.34e-08
gene16149	LOC110531778	serine/threonine-protein phosphatase 2B catalytic subunit alpha isoform-like	CDS	omy09	NC_035085.1	17640417	17739925	LOC110531778	NC_048573.1	24270114	24367630	65.6195	-1.24473	0.376889	-3.30264	0.000957803	0.0100239	31	53	41	117	67	82	33.0718	39.3298	44.096	102.324	61.1299	113.765	1.20167	1.26013	1.56955	3.8414	2.17507	3.41552	-1.24975	2.23382	0.00232068	0.0263207
gene16156	LOC110531786	DENN domain-containing protein 4C-like	CDS	omy09	NC_035085.1	18010913	18086176	LOC110531786	NC_048573.1	24630697	24705729	2107.47	-1.43444	0.277278	-5.17331	2.29986e-07	5.81734e-06	1169	1627	893	4879	2307	2060	1247.13	1207.35	960.431	4267	2104.88	2858.01	19.2305	16.4165	14.5077	67.9811	31.7833	36.4136	-1.44121	7.20686	1.65e-06	4.67e-05
gene16170	LOC110531790	E3 ubiquitin-protein ligase DTX1-like	CDS	omy09	NC_035085.1	18224902	18239478	dtx4a	NC_048573.1	24852146	24866684	32.1508	-1.49679	0.443266	-3.37674	0.000733506	0.00800945	17	18	18	60	48	33	18.1361	13.3573	19.3592	52.4739	43.7945	45.7837	0.44764	0.290716	0.468083	1.33818	1.05852	0.933717	-1.49766	1.24826	0.00080287	0.0109972
gene16172	LOC110531788	regulator of G-protein signaling 12-like	CDS	omy09	NC_035085.1	18246742	18317527	LOC110531788	NC_048573.1	24872772	24952098	179.238	-1.54867	0.290391	-5.33305	9.65778e-08	2.61234e-06	89	123	81	302	211	249	94.948	91.2748	87.1164	264.119	192.514	345.459	2.25551	1.91195	2.02727	6.48253	4.47831	6.78072	-1.55394	3.66058	5.72e-07	1.8e-05
gene16173	LOC110531794	hepatocyte growth factor activator-like	CDS	omy09	NC_035085.1	18318282	18338719	LOC110531794	NC_048573.1	24952826	24971460	112.18	-3.66279	0.367687	-9.9617	2.24188e-23	2.94969e-21	17	24	12	214	181	196	18.1361	17.8097	12.9061	187.157	165.142	271.927	1.15385	0.999148	0.804366	12.3026	10.2886	14.2948	-3.66041	2.98942	2.23e-19	3.49e-17
gene1619	LOC110531588	BCL2/adenovirus E1B 19 kDa protein-interacting protein 3-like	CDS	omy01	NC_035077.1	82529277	82543051	LOC110531588	NC_048565.1	91076855	91086592	73.0752	-1.43835	0.346078	-4.15616	3.23643e-05	0.000521022	36	60	32	111	95	99	38.4059	44.5243	34.4164	97.0767	86.6767	137.351	3.30092	3.37443	2.8977	8.6206	7.29513	9.75414	-1.44396	2.38444	0.000158837	0.00273192
gene16202	LOC110531833	serine/threonine-protein phosphatase PP1-beta catalytic subunit-like	CDS	omy09	NC_035085.1	19012528	19038242	LOC110531833	NC_048573.1	25712971	25742721	1406.84	1.14327	0.250118	4.57093	4.85556e-06	9.44294e-05	1647	3144	1597	790	879	822	1757.07	2333.07	1717.59	690.906	801.988	1140.43	140.369	164.353	134.417	57.0279	62.7398	75.2785	1.1369	6.62123	1.99e-05	0.000443857
gene16220	LOC110531850	mitogen-activated protein kinase kinase kinase kinase 2-like	CDS	omy09	NC_035085.1	20482012	20501942	LOC110531850	NC_048573.1	27305847	27327406	157.603	-1.77526	0.279217	-6.35798	2.04418e-10	8.02904e-09	53	116	65	247	255	205	56.5421	86.0803	69.9082	216.017	232.658	284.414	1.83312	2.46087	2.22023	7.23591	7.38636	7.61884	-1.78184	3.47823	6.28e-09	2.77e-07
gene16231	LOC110531861	EH domain-binding protein 1-like protein 1	CDS	omy09	NC_035085.1	20697863	20737513	LOC110531861	NC_048573.1	27494465	27561525	57.6446	-1.28709	0.405577	-3.17348	0.00150622	0.0146462	25	54	31	119	58	64	26.6708	40.0719	33.3408	104.073	52.9184	88.7925	0.588109	0.779163	0.720195	2.37108	1.14267	1.61778	-1.29211	2.05663	0.00314505	0.0334879
gene16241	LOC110531868	zinc finger protein 697-like	CDS	omy09	NC_035085.1	21092459	21095510	LOC110531868	NC_048573.1	27894036	27896838	105.286	2.26001	0.350745	6.44347	1.16773e-10	4.756e-09	133	294	152	56	36	19	141.889	218.169	163.478	48.9756	32.8459	26.3603	7.42778	10.071	8.38342	2.64897	1.68378	1.1402	2.24989	2.91204	5.54e-09	2.48e-07
gene16245	LOC110531871	arylsulfatase J-like	CDS	omy09	NC_035085.1	21487180	21501479	LOC110531871	NC_048573.1	28294175	28310607	837.92	-1.05814	0.32986	-3.20786	0.00133728	0.0132988	390	716	635	753	1259	1146	416.064	531.323	682.949	658.547	1148.69	1589.94	15.4143	17.3576	24.7859	25.2079	41.6737	48.6704	-1.06456	5.87545	0.00217867	0.0249775
gene16246	LOC110531872	mitotic spindle assembly checkpoint protein MAD2A-like	CDS	omy09	NC_035085.1	21521851	21530366	LOC110531872	NC_048573.1	28331806	28340457	114.476	1.09284	0.303619	3.59939	0.000318965	0.00393136	146	213	144	77	106	39	155.757	158.061	154.874	67.3415	96.7129	54.108	20.858	18.6645	20.3167	9.31734	12.6824	5.98694	1.08552	3.02794	0.00131856	0.0165221
gene16319	LOC110531945	metabotropic glutamate receptor 7-like	CDS	omy09	NC_035085.1	27106003	27165848	LOC110531945	NC_048573.1	33549171	33686031	209.089	-1.2984	0.258136	-5.0299	4.90734e-07	1.16652e-05	100	195	102	302	302	255	106.683	144.704	109.702	264.119	275.541	353.783	4.16309	4.97928	4.19359	10.6489	10.5293	11.4071	-1.30503	3.8825	2.51e-06	6.89e-05
gene16320	LOC110531946	dystroglycan-like	CDS	omy09	NC_035085.1	27259269	27280633	LOC110531946	NC_048573.1	33779448	33801499	98.3891	-2.58088	0.309745	-8.33227	7.93098e-17	6.37109e-15	28	39	24	214	191	104	29.8713	28.9408	25.8123	187.157	174.266	144.288	0.703317	0.600861	0.595353	4.5529	4.01793	2.80703	-2.58255	2.81213	3.17e-13	2.52e-11
gene16326	LOC110531953	sodium- and chloride-dependent taurine transporter-like	CDS	omy09	NC_035085.1	27621002	27645835	LOC110531953	NC_048573.1	34133570	34163176	112.87	1.44627	0.358431	4.035	5.46029e-05	0.000834097	116	306	133	54	61	58	123.752	227.074	143.043	47.2265	55.6556	80.4682	4.09775	6.63018	4.63991	1.61571	1.80465	2.20159	1.43616	3.0079	0.000233797	0.00382085
gene16335	LOC110531961	MAP kinase-activated protein kinase 2-like	CDS	omy09	NC_035085.1	28111916	28152452	LOC110531961	NC_048573.1	34642919	34682784	316.351	-0.720875	0.214296	-3.36392	0.000768446	0.00833404	208	336	228	391	490	283	221.901	249.336	245.217	341.955	447.069	392.63	9.94604	9.85469	10.7669	15.836	19.6227	14.541	-0.727892	4.47694	0.0015141	0.0185643
gene16340	LOC110531965	uncharacterized LOC110531965	CDS	omy09	NC_035085.1	28731237	28739637	LOC110531965	NC_048573.1	35364052	35372459	312.187	-1.00642	0.22626	-4.44806	8.66501e-06	0.00015867	215	293	163	525	395	311	229.369	217.427	175.308	459.146	360.393	431.476	15.1707	12.6809	11.3586	31.3767	23.3421	23.5802	-1.01273	4.4581	2.49e-05	0.000539472
gene16347	LOC110531972	transmembrane and coiled-coil domains protein 1-like	CDS	omy09	NC_035085.1	29084567	29094821	LOC110531972	NC_048573.1	35666422	35744420	177.948	1.88987	0.402945	4.69014	2.73021e-06	5.64187e-05	174	600	194	57	89	70	185.629	445.243	208.649	49.8502	81.2024	97.1169	6.29541	13.315	6.93181	1.74675	2.69675	2.72141	1.88094	3.65618	1.57e-05	0.000359772
gene16353	LOC110531978	uncharacterized LOC110531978	CDS	omy09	NC_035085.1	29270085	29281781	LOC110531978	NC_048573.1	35918737	35927713	124.261	1.79905	0.4277	4.20634	2.59538e-05	0.000428171	282	159	150	92	49	29	300.847	117.989	161.327	80.4599	44.7069	40.2341	6.97129	2.41089	3.66206	1.92634	1.01446	0.770341	1.79115	3.14161	0.000107561	0.00193732
gene16363	LOC110531980	uncharacterized LOC110531980	CDS	omy09	NC_035085.1	29574750	29581860	LOC110531980	NC_048573.1	36681295	36689171	874.339	8.63106	0.456929	18.8893	1.39754e-79	1.9427e-76	1747	2473	1426	8	1	4	1863.75	1835.14	1533.68	6.99652	0.912386	5.54953	115.146	99.9761	92.8208	0.446609	0.0551991	0.283293	8.58416	5.93534	2.43e-111	4.5e-107
gene16364	LOC110531981	FYVE, RhoGEF and PH domain-containing protein 3-like	CDS	omy09	NC_035085.1	29618471	29717552	LOC110531981	NC_048573.1	36721987	36820593	165.485	1.0688	0.241411	4.42728	9.54306e-06	0.000173556	195	283	237	128	117	73	208.032	210.006	254.896	111.944	106.749	101.279	5.13081	4.56725	6.15843	2.85262	2.57818	2.06393	1.06108	3.54959	9.96e-05	0.0018165
gene16373	LOC110531990	IQ motif and SEC7 domain-containing protein 1-like	CDS	omy09	NC_035085.1	30080444	30267384	iqsec1a	NC_048573.1	37179890	37360016	767.373	1.73546	0.259438	6.68932	2.24205e-11	9.91465e-10	1402	1312	997	503	310	245	1495.7	973.598	1072.28	439.906	282.84	339.909	21.5462	12.3673	15.1317	6.54747	3.9899	4.04586	1.72853	5.74867	1.71e-10	9.35e-09
gene16374	gp9	glycoprotein IX platelet	CDS	omy09	NC_035085.1	30269440	30272245	gp9	NC_048573.1	37362028	37364848	161.693	1.30184	0.328091	3.96793	7.25011e-05	0.00107018	263	283	184	91	74	97	280.577	210.006	197.894	79.5854	67.5166	134.576	13.8479	9.13969	9.56789	4.05837	3.26314	5.48808	1.29437	3.51485	0.000214756	0.00354879
gene16383	LOC110532001	dual specificity protein phosphatase 7-like	CDS	omy09	NC_035085.1	30525283	30530627	LOC110532001	NC_048573.1	37628778	37634142	356.998	1.07393	0.215773	4.97715	6.4528e-07	1.50593e-05	498	668	395	230	279	169	531.282	495.704	424.827	201.15	254.556	234.468	21.2151	17.4545	16.6181	8.29898	9.95395	7.73611	1.06671	4.64965	3.64e-06	9.72e-05
gene16392	LOC110532009	proteasome subunit alpha type-7-like	CDS	omy09	NC_035085.1	30875813	30878705	LOC110532009	NC_048573.1	37977424	37979829	113.786	-1.11449	0.282816	-3.94068	8.12501e-05	0.00118347	57	109	68	152	174	127	60.8094	80.8858	73.1347	132.934	158.755	176.198	5.31766	6.23719	6.26506	12.0108	13.5948	12.7312	-1.12181	3.01482	0.000442172	0.00660851
gene16393	LOC110532011	transcription initiation factor TFIID subunit 4-like	CDS	omy09	NC_035085.1	30922518	30933280	LOC110532011	NC_048573.1	38021681	38033223	122.367	1.12346	0.254039	4.4224	9.76103e-06	0.000177016	161	220	156	87	79	60	171.76	163.256	167.78	76.0871	72.0785	83.243	7.22865	6.05857	6.91713	3.30851	2.97053	2.8947	1.1144	3.12015	0.000176259	0.00300094
gene16456	LOC110532072	semaphorin-3B-like	CDS	omy09	NC_035085.1	33391446	33411405	LOC110532072	NC_048573.1	40504652	40574256	443.961	-1.12798	0.315717	-3.57276	0.000353232	0.00427947	367	257	237	853	491	456	391.527	190.712	254.896	746.004	447.982	632.647	11.7195	5.03377	7.47416	23.0714	13.1311	15.6469	-1.13381	4.96349	0.000449517	0.00670476
gene16462	LOC110532078	monoglyceride lipase-like	CDS	omy09	NC_035085.1	33674379	33699004	mgll	NC_048573.1	40844067	40866839	64.6972	5.39917	0.63687	8.47766	2.29764e-17	1.93316e-15	172	118	101	5	3	1	183.495	87.5645	108.627	4.37282	2.73716	1.38738	11.0485	4.64915	6.40718	0.272036	0.161388	0.0690233	5.33978	2.22099	3.8e-18	5.31e-16
gene16464	LOC110532079	solute carrier family 26 member 6-like	CDS	omy09	NC_035085.1	33722496	33730258	LOC110532079	NC_048573.1	40886478	40897584	213.596	-2.80274	0.375086	-7.47226	7.88311e-14	4.67604e-12	39	80	55	470	216	370	41.6064	59.3657	59.1531	411.045	197.075	513.332	2.45193	3.08496	3.41489	25.0278	11.373	24.9957	-2.80652	3.91055	4.35e-12	3.01e-10
gene16465	LOC110532082	solute carrier family 26 member 6-like	CDS	omy09	NC_035085.1	33730069	33732584	LOC110532079	NC_048573.1	40886478	40897584	21.428	-2.92332	0.703947	-4.15275	3.28498e-05	0.00052804	4	2	9	42	29	36	4.26733	1.48414	9.6796	36.7317	26.4592	49.9458	0.589006	0.180637	1.3088	5.23831	3.5763	5.69618	-2.90401	0.676252	1.88e-05	0.000421958
gene16470	LOC110532085	inosine-5'-monophosphate dehydrogenase 2-like	CDS	omy09	NC_035085.1	33831252	33841574	impdh2	NC_048573.1	41013379	41024793	303.718	-1.1529	0.347921	-3.31368	0.000920771	0.0097062	100	381	162	422	420	365	106.683	282.729	174.233	369.066	383.202	506.395	7.9341	18.5413	12.6936	28.3591	27.9077	31.118	-1.15951	4.4178	0.00124171	0.0157454
gene16476	LOC110532092	semaphorin-3ab-like	CDS	omy09	NC_035085.1	33926708	33955510	sema3h	NC_048573.1	41098740	41127371	331.627	-1.19012	0.282289	-4.21596	2.48713e-05	0.000411587	228	253	163	625	347	375	243.238	187.744	175.308	546.603	316.598	520.269	10.3404	7.03783	7.30062	24.0084	13.1798	18.2748	-1.19583	4.54414	3.08e-05	0.000653213
gene16479	LOC110532095	helicase ARIP4-like	CDS	omy09	NC_035085.1	33993425	34010850	LOC110532095	NC_048573.1	41167228	41237253	738.293	2.38228	0.213245	11.1715	5.61959e-29	1.04459e-26	1302	1397	1200	236	279	182	1389.01	1036.67	1290.61	206.397	254.556	252.504	33.4662	22.0246	30.4612	5.13794	6.00587	5.02675	2.37475	5.69225	8.47e-24	1.89e-21
gene16491	LOC110532108	tyrosine-protein kinase SRK3-like	CDS	omy09	NC_035085.1	34744856	34766937	LOC110532108	NC_048573.1	41935590	41957365	304.457	0.758998	0.219375	3.45982	0.00054054	0.00616779	406	436	365	256	263	154	433.134	323.543	392.562	223.889	239.958	213.657	15.8886	10.4656	14.1066	8.48557	8.61968	6.47591	0.751983	4.42116	0.00136844	0.0170491
gene16493	LOC110532106	intermediate filament family orphan 2-like	CDS	omy09	NC_035085.1	34778340	34812665	LOC110532106	NC_048573.1	41967738	42001368	662.451	2.09941	0.197185	10.6469	1.80259e-26	3.00168e-24	1058	1542	884	284	303	163	1128.71	1144.27	950.752	248.376	276.453	226.144	33.8398	30.2513	27.9232	7.69383	8.11636	5.6021	2.09214	5.53721	4.07e-21	7.5e-19
gene16507	LOC110532120	protein RCC2 homolog	CDS	omy09	NC_035085.1	34968370	34973687	LOC110532120	NC_048573.1	42155085	42160574	1041.63	0.880155	0.191482	4.59655	4.29541e-06	8.48379e-05	1306	2028	1070	779	861	529	1393.28	1504.92	1150.8	681.286	785.565	733.926	69.9311	66.6058	56.5824	35.3303	38.6106	30.4371	0.87318	6.18916	5.93e-05	0.00115664
gene16527	LOC110532143	probable G-protein coupled receptor 173	CDS	omy09	NC_035085.1	35542239	35556524	LOC110532143	NC_048573.1	42716234	42730116	14.6725	-2.08901	0.65421	-3.19318	0.00140713	0.0138581	6	8	4	28	21	20	6.40099	5.93657	4.30204	24.4878	19.1601	27.7477	0.138383	0.113172	0.091109	0.546979	0.405627	0.495657	-2.06739	0.197037	0.00025192	0.00408461
gene1653	ddit4	DNA damage inducible transcript 4	CDS	omy01	NC_035077.1	83843012	83844911	LOC110531799	NC_048587.1	8081754	8089912	2285.89	3.71929	0.226187	16.4434	9.3445e-61	6.63917e-58	5120	4935	3369	354	373	229	5462.18	3662.12	3623.4	309.596	340.32	317.711	485.808	287.209	315.694	28.4498	29.6401	23.3481	3.71244	7.31997	6.95e-41	4.44e-38
gene16531	LOC110532146	sodium-coupled neutral amino acid transporter 3-like	CDS	omy09	NC_035085.1	35705354	35732396	LOC110532146	NC_048573.1	42872106	42897888	623.817	-0.983939	0.20778	-4.73549	2.18524e-06	4.60253e-05	367	662	347	889	1019	562	391.527	491.251	373.202	777.488	929.722	779.71	15.8678	17.556	14.8167	32.5563	36.8979	26.1101	-0.991027	5.45305	7.98e-06	0.00019797
gene16537	LOC110532154	ERBB receptor feedback inhibitor 1-like	CDS	omy09	NC_035085.1	36080379	36088563	LOC110532154	NC_048573.1	43233130	43241220	102.899	-1.00702	0.304756	-3.30435	0.000951954	0.0099757	69	111	45	155	149	102	73.6114	82.37	48.398	135.558	135.946	141.513	2.11543	2.08733	1.36249	4.02498	3.82572	3.36025	-1.0137	2.87439	0.00289824	0.0314044
gene16561	LOC110532174	mitogen-activated protein kinase 13-like	CDS	omy09	NC_035085.1	37059086	37067166	mapk13	NC_048573.1	44196588	44206465	530.007	-1.4893	0.228673	-6.51279	7.37667e-11	3.09917e-09	236	462	222	912	752	622	251.772	342.837	238.763	797.603	686.114	862.953	18.7352	22.496	17.4048	61.3229	49.9966	53.0588	-1.49574	5.21826	3.56e-10	1.87e-08
gene16562	LOC110532175	uncharacterized LOC110532175	lnc_RNA	omy09	NC_035085.1	37108498	37132208	tafa5l	NC_048573.1	44247091	44292397	242.501	1.57815	0.30607	5.15618	2.52039e-07	6.31519e-06	235	682	309	143	121	94	250.705	506.093	332.333	125.063	110.399	130.414	16.9431	30.1596	22.0016	8.73259	7.30612	7.28239	1.56981	4.09669	7.99e-07	2.44e-05
gene16574	LOC100136637	decoy receptor 3 protein-like	CDS	omy09	NC_035085.1	38064277	38065977	LOC100136637	NC_048573.1	45222679	45224379	2529.51	-1.96644	0.384719	-5.11136	3.19845e-07	7.90232e-06	542	1701	1163	2434	4443	4255	578.223	1262.26	1250.82	2128.69	4053.73	5903.32	67.089	129.144	142.168	255.185	460.58	565.943	-1.97299	7.46834	1.25e-05	0.000294243
gene16579	LOC110532191	serine/threonine-protein kinase 35-like	CDS	omy09	NC_035085.1	38248376	38267017	LOC110532191	NC_048573.1	45406122	45424517	830.86	2.83144	0.245834	11.5177	1.07455e-30	2.21648e-28	1699	1646	1242	243	180	172	1812.55	1221.45	1335.78	212.519	164.23	238.63	41.1518	24.4536	29.709	4.98522	3.65128	4.47657	2.82437	5.8623	7.85e-26	2.01e-23
gene16584	LOC110532198	DNA damage-regulated autophagy modulator protein 2-like	CDS	omy09	NC_035085.1	38386655	38391825	LOC110532198	NC_048573.1	45541443	45546493	21.3345	1.60906	0.536032	3.00179	0.00268398	0.0234652	37	39	26	12	11	8	39.4728	28.9408	27.9633	10.4948	10.0362	11.0991	2.44798	1.58266	1.69883	0.672464	0.609502	0.568744	1.59102	0.707149	0.00130832	0.0164216
gene16601	ccdc30	coiled-coil domain containing 30	CDS	omy09	NC_035085.1	39070936	39114309	ccdc30	NC_048573.1	46207396	46249943	138.566	1.09373	0.285856	3.82617	0.000130151	0.00179788	181	311	132	102	99	62	193.097	230.784	141.967	89.2056	90.3262	86.0178	3.88391	4.09325	2.79728	1.85384	1.77911	1.42956	1.08548	3.29931	0.000565106	0.00816277
gene16608	LOC110532223	thymocyte selection-associated high mobility group box protein TOX-like	CDS	omy09	NC_035085.1	39257990	39392292	LOC110532223	NC_048573.1	46393101	46525481	33.0435	-1.7167	0.493827	-3.47633	0.000508333	0.00585672	13	30	9	60	67	28	13.8688	22.2622	9.6796	52.4739	61.1299	38.8467	0.523031	0.740324	0.3576	2.04464	2.25754	1.21049	-1.71622	1.29757	0.000516707	0.00755195
gene16612	LOC110531189	GPI transamidase component PIG-T-like	pseudogene	omy09	NC_035085.1	39509811	39522116	LOC110531189	NC_048573.1	46644790	46656973	574.049	-2.20535	0.347888	-6.33926	2.30864e-10	9.00144e-09	126	449	134	907	1116	736	134.421	333.19	144.118	793.23	1018.22	1021.11	7.67179	16.7683	8.05752	46.7752	56.9071	48.1532	-2.212	5.33356	6.73e-09	2.96e-07
gene16634	LOC110532247	transcription factor GATA-5-like	CDS	omy09	NC_035085.1	40642537	40651184	gata5	NC_048573.1	47804705	47813223	28.8166	-3.3973	0.593141	-5.72764	1.01837e-08	3.21732e-07	5	7	4	45	48	54	5.33416	5.1945	4.30204	39.3554	43.7945	74.9187	0.261584	0.224624	0.206667	1.99404	2.10309	3.03567	-3.37084	1.07469	7.04e-09	3.08e-07
gene16641	LOC110532255	protein FAM110B-like	CDS	omy09	NC_035085.1	41171889	41191955	LOC110532255	NC_048573.1	48342605	48362195	839.877	-1.05357	0.220673	-4.77438	1.80262e-06	3.86542e-05	516	792	465	1102	1549	738	550.485	587.721	500.113	963.77	1413.29	1023.89	18.674	17.5804	16.6192	33.7793	46.9478	28.6989	-1.06057	5.88112	6.47e-06	0.000163174
gene1665	LOC110533036	disintegrin and metalloproteinase domain-containing protein 9-like	CDS	omy01	NC_035077.1	84110871	84171958	LOC110533036	NC_048565.1	94380623	94421885	97.2396	1.14833	0.32015	3.58684	0.000334706	0.00408785	99	221	122	59	63	53	105.616	163.998	131.212	51.5993	57.4803	73.5313	6.90148	9.44965	8.39919	3.4837	3.6781	3.97012	1.1376	2.7959	0.00142155	0.0175926
gene16655	LOC110532268	phosphatidylinositol 4,5-bisphosphate 3-kinase catalytic subunit gamma isoform-like	CDS	omy09	NC_035085.1	41455580	41463377	si:rp71-17i16.5	NC_048573.1	48626319	48636018	184.746	-3.33269	0.394178	-8.45477	2.79639e-17	2.32829e-15	21	37	47	395	229	327	22.4035	27.4567	50.549	345.453	208.936	453.674	0.728686	0.78748	1.61061	11.6091	6.65477	12.1924	-3.3347	3.70224	1.83e-14	1.71e-12
gene16656	LOC110531192	laminin subunit beta-2-like	CDS	omy09	NC_035085.1	41472780	41523668	lamb2l	NC_048573.1	48637537	48698384	1855.03	1.1662	0.259957	4.48614	7.25261e-06	0.000135286	2756	3563	1968	1773	1051	663	2940.19	2644	2116.61	1550.6	958.918	919.835	74.3593	58.9642	52.4387	40.5179	23.7485	19.2216	1.1591	7.02058	3.85e-05	0.000793021
gene16664	LOC110532275	peptidase inhibitor 15-like	CDS	omy09	NC_035085.1	41794281	41804424	LOC110532275	NC_048573.1	48962163	48979134	77.2461	-2.45417	0.423054	-5.80107	6.58937e-09	2.14756e-07	16	35	26	115	104	142	17.0693	25.9725	27.9633	100.575	94.8882	197.008	1.01095	1.35642	1.62238	6.15445	5.50325	9.64092	-2.45557	2.45522	1.04e-07	3.72e-06
gene16673	LOC110532286	DNA-binding protein inhibitor ID-1-like	CDS	omy09	NC_035085.1	41988420	41989669	LOC110532286	NC_048573.1	49160447	49161689	132.421	-1.09985	0.356024	-3.08925	0.00200666	0.018505	115	80	66	202	152	163	122.686	59.3657	70.9837	176.662	138.683	226.144	14.5324	6.20078	8.23671	21.6208	16.0864	22.1334	-1.104	3.2282	0.00383359	0.0392087
gene16675	sulf2	sulfatase 2	CDS	omy09	NC_035085.1	42273908	42321312	sulf2b	NC_048573.1	49313186	49493787	5633.66	-2.43516	0.359149	-6.78038	1.19862e-11	5.47462e-10	2251	1947	1329	17428	8172	4201	2401.44	1444.81	1429.35	15241.9	7456.02	5828.4	54.5124	28.9203	31.7845	357.478	165.739	109.318	-2.44241	8.62639	6.01e-09	2.67e-07
gene16677	LOC110532291	PHD finger protein 20-like	CDS	omy09	NC_035085.1	42430490	42452495	phf20b	NC_048573.1	49615638	49639251	165.406	-0.940101	0.239252	-3.92934	8.51808e-05	0.00123287	103	165	100	236	267	146	109.884	122.442	107.551	206.397	243.607	202.558	2.90241	2.85182	2.78286	5.63268	6.30099	4.42074	-0.946784	3.5499	0.00046836	0.00694669
gene16678	LOC110532292	protein NDRG3-like	CDS	omy09	NC_035085.1	42453627	42531351	ndrg3b	NC_048573.1	49640408	49716462	4090.67	-1.31885	0.221161	-5.96331	2.47182e-09	8.42525e-08	2372	2823	2230	7928	4832	4453	2530.52	2094.87	2398.39	6933.55	4408.65	6178.02	105.275	76.8489	97.743	298.027	179.603	212.365	-1.32553	8.1625	2.67e-07	8.88e-06
gene16679	LOC110532294	src-like-adapter 2	CDS	omy09	NC_035085.1	42533997	42540470	LOC110532294	NC_048573.1	49719101	49725551	97.3706	-3.96344	0.454392	-8.72251	2.72091e-18	2.46439e-16	12	12	13	316	128	112	12.802	8.90486	13.9816	276.362	116.785	155.387	0.622645	0.381907	0.666152	13.8876	5.56219	6.24451	-3.95539	2.7977	3.8e-15	3.92e-13
gene16683	gss	glutathione synthetase	CDS	omy09	NC_035085.1	42600792	42609002	gss	NC_048573.1	49788722	49797031	2192.89	-0.855123	0.225966	-3.78431	0.000154138	0.00208641	1214	2096	1704	3065	2588	2474	1295.13	1555.38	1832.67	2680.54	2361.26	3432.39	80.9754	85.7516	112.247	173.16	144.569	177.319	-0.862047	7.26243	0.000582448	0.00838061
gene16686	LOC110532299	serine/threonine-protein kinase pim-1-like	CDS	omy09	NC_035085.1	42632346	42636081	LOC110532299	NC_048573.1	49820974	49824793	2335.16	1.15712	0.242518	4.77128	1.83057e-06	3.91747e-05	2823	5530	2378	1400	1889	1002	3011.67	4103.66	2557.57	1224.39	1723.5	1390.16	156.464	187.995	130.163	65.7226	87.6825	59.6751	1.15015	7.352	1.78e-05	0.00040142
gene16688	LOC110532301	uncharacterized LOC110532301	lnc_RNA	omy09	NC_035085.1	42794340	42797129	LOC110532301	NC_048573.1	49982397	49985562	35.7121	1.25488	0.433768	2.89299	0.00381598	0.0313394	51	70	42	23	30	11	54.4084	51.945	45.1715	20.115	27.3716	15.2612	3.69426	3.11008	3.00453	1.41113	1.81993	0.856191	1.2428	1.40558	0.00459469	0.0451662
gene16702	srm	spermidine synthase	CDS	omy09	NC_035085.1	43848290	43855455	srm	NC_048573.1	51061072	51067904	496.718	-1.15207	0.194514	-5.92282	3.16464e-09	1.06843e-07	279	429	287	699	844	486	297.646	318.349	308.672	611.321	770.054	674.268	15.7078	14.8144	15.9574	33.3327	39.7951	29.4014	-1.15896	5.12517	4.46e-08	1.69e-06
gene16708	casz1	castor zinc finger 1	CDS	omy09	NC_035085.1	44117185	44210216	casz1	NC_048573.1	51334474	51597143	40.4993	-1.79094	0.467033	-3.83471	0.00012571	0.00174067	24	15	17	84	51	49	25.604	11.1311	18.2837	73.4634	46.5317	67.9818	0.337187	0.129261	0.235874	0.999589	0.600077	0.739736	-1.78984	1.56034	0.000247971	0.00403293
gene1671	LOC110531925	adhesion G protein-coupled receptor B3-like	CDS	omy01	NC_035077.1	84225682	84335712	LOC110531925	NC_048565.1	85891577	86047176	9.23427	2.93714	0.983192	2.98735	0.00281406	0.0244287	14	28	12	3	0	3	14.9356	20.778	12.9061	2.62369	0	4.16215	0.93968	1.15273	0.795433	0.170551	0	0.216368	2.89045	-0.330141	0.000308305	0.00487063
gene16758	LOC110532377	rho guanine nucleotide exchange factor 19-like	CDS	omy09	NC_035085.1	45755097	45786693	LOC110532377	NC_048573.1	52957040	52990201	108.997	2.24817	0.42301	5.3147	1.06834e-07	2.8655e-06	221	211	139	69	37	13	235.77	156.577	149.496	60.345	33.7583	18.036	7.3599	4.31001	4.57156	1.9463	1.03195	0.465204	2.23928	2.95865	1.22e-06	3.58e-05
gene16761	LOC110532379	E3 ubiquitin-protein ligase MIB2-like	CDS	omy09	NC_035085.1	45837964	45926371	LOC110532379	NC_048573.1	53043077	53121864	614.218	2.07383	0.309083	6.70963	1.95121e-11	8.68859e-10	557	1435	1226	304	212	179	594.225	1064.87	1318.58	265.868	193.426	248.342	10.446	16.5069	22.7069	4.82894	3.32973	3.6072	2.06519	5.42723	1.57e-10	8.71e-09
gene16769	LOC110532390	gamma-aminobutyric acid receptor subunit delta-like	CDS	omy09	NC_035085.1	46206939	46228764	LOC110532390	NC_048573.1	53404905	53425693	818.63	-3.45119	0.290523	-11.8792	1.51743e-32	3.54125e-30	82	267	115	1716	1558	1139	87.4802	198.133	123.684	1500.75	1421.5	1580.23	4.54846	9.08404	6.29969	80.6214	72.376	67.8884	-3.45742	5.84485	3.15e-27	9.18e-25
gene16785	LOC110532403	calcitonin gene-related peptide type 1 receptor-like	CDS	omy09	NC_035085.1	47934896	47967514	LOC110532403	NC_048573.1	55155377	55184333	48.75	1.89559	0.449999	4.21244	2.52623e-05	0.00041741	72	84	84	22	13	23	76.8119	62.334	90.3429	19.2404	11.861	31.9098	3.76256	2.69244	4.33511	0.973767	0.568945	1.29151	1.88101	1.82235	0.000101656	0.00184609
gene16795	LOC110532412	disks large-associated protein 4-like	CDS	omy09	NC_035085.1	48268704	48389266	dlgap4a	NC_048573.1	55531033	55647541	1336.9	1.30674	0.19985	6.53859	6.21008e-11	2.61937e-09	1979	2615	1544	770	970	541	2111.26	1940.52	1660.59	673.415	885.015	750.575	43.8324	35.5253	33.7728	14.4451	17.9927	12.8756	1.2999	6.5482	1.38e-08	5.74e-07
gene16800	LOC110532417	specifically androgen-regulated gene protein-like	CDS	omy09	NC_035085.1	48570587	48581446	LOC110532417	NC_048573.1	55833535	55844058	46.4012	2.13183	0.474447	4.49328	7.01336e-06	0.000131437	76	96	68	9	19	20	81.0792	71.2389	73.1347	7.87108	17.3353	27.7477	3.98357	3.08636	3.51996	0.399561	0.834043	1.12644	2.11577	1.75714	3.44e-05	0.00072001
gene16808	LOC110532422	protein kinase C and casein kinase substrate in neurons protein 1-like	CDS	omy09	NC_035085.1	48783949	48828875	LOC110532422	NC_048573.1	56052180	56099860	31.5132	-3.53477	0.612541	-5.77066	7.89595e-09	2.55515e-07	3	6	7	99	44	34	3.2005	4.45243	7.52858	86.5819	40.145	47.171	0.0854017	0.104764	0.196795	2.38705	1.049	1.04003	-3.51148	1.22696	1.08e-08	4.56e-07
gene16828	LOC110532445	FERM domain-containing protein 4B-like	CDS	omy09	NC_035085.1	49718934	49747482	LOC110532445	NC_048573.1	56914582	56946999	16.3804	-1.7953	0.652438	-2.75169	0.00592894	0.0446333	6	11	7	41	29	10	6.40099	8.16279	7.52858	35.8571	26.4592	13.8738	0.212114	0.238522	0.244392	1.22768	0.858604	0.379874	-1.78998	0.374715	0.00245044	0.0274896
gene16847	LOC110532464	tumor necrosis factor receptor superfamily member 9-like	CDS	omy09	NC_035085.1	50778161	50782869	LOC110532464	NC_048573.1	58022219	58026968	1626.55	2.49186	0.214559	11.6139	3.50393e-31	7.4685e-29	2486	4220	2326	448	625	369	2652.14	3131.54	2501.64	391.805	570.241	511.945	103.371	107.628	95.5159	15.7781	21.7647	16.487	2.48457	6.82972	3.1e-23	6.56e-21
gene16848	LOC110532465	segment polarity protein dishevelled homolog DVL-1-like	CDS	omy09	NC_035085.1	50794331	50843217	LOC110532465	NC_048573.1	58039219	58087506	445.771	0.907816	0.223612	4.05979	4.91173e-05	0.000759371	638	696	509	387	285	239	680.639	516.482	547.435	338.457	260.03	331.585	26.7045	17.8685	21.0403	13.7201	9.99044	10.7493	0.900981	4.96805	0.00010452	0.00188793
gene16850	LOC110532468	rap1 GTPase-activating protein 1-like	CDS	omy09	NC_035085.1	50872234	50973357	LOC110532468	NC_048573.1	58116952	58221738	714.265	4.02632	0.300476	13.3998	6.06441e-41	2.20331e-38	1575	1825	933	67	122	56	1680.26	1354.28	1003.45	58.5958	111.311	77.6935	37.5143	26.6622	21.9467	1.35168	2.43362	1.43326	4.01789	5.64517	4.79e-33	1.97e-30
gene16868	LOC110532487	lysine-specific demethylase 5C-like	CDS	omy09	NC_035085.1	51232184	51254245	LOC110532487	NC_048573.1	58496597	58518185	810.306	0.649371	0.194926	3.33138	0.000864165	0.00920049	1008	1145	971	771	622	469	1075.37	849.672	1044.32	674.289	567.504	650.683	20.9224	14.5772	19.904	13.5546	10.8123	10.4603	0.642439	5.82739	0.00280047	0.0305832
gene16869	iqsec2	IQ motif and Sec7 domain 2	CDS	omy09	NC_035085.1	51259398	51317414	LOC110532489	NC_048573.1	58530767	58592985	48.1006	3.14972	0.5609	5.61548	1.96023e-08	5.89952e-07	115	124	41	13	5	10	122.686	92.0169	44.096	11.3693	4.56193	13.8738	3.11854	2.06249	1.09801	0.298592	0.113553	0.29139	3.12702	1.81474	2.03e-07	6.97e-06
gene16870	LOC110533024	membrane-associated guanylate kinase, WW and PDZ domain-containing protein 1-like	CDS	omy09	NC_035085.1	51327430	51335963	LOC110533024	NC_048573.1	58601874	58611803	11.4614	2.89739	0.853966	3.39287	0.000691648	0.00761852	19	34	14	1	5	2	20.2698	25.2304	15.0572	0.874565	4.56193	2.77477	1.26793	1.39168	0.922659	0.0565229	0.27944	0.143415	2.84158	-0.0647217	8.87e-05	0.00164417
gene16879	LOC110532495	prickle-like protein 2	CDS	omy09	NC_035085.1	51515345	51542906	prickle3	NC_048573.1	58763665	58814538	160.004	1.24713	0.327594	3.80694	0.000140694	0.00192811	273	222	205	143	84	59	291.245	164.74	220.48	125.063	76.6404	81.8556	15.2342	7.5985	11.2975	6.7589	3.92567	3.53778	1.23964	3.50137	0.000354877	0.0054852
gene16907	LOC110532523	ras-related protein Rap-1A-like	CDS	omy09	NC_035085.1	51954679	51973167	LOC110532523	NC_048573.1	59232222	59250725	1429.99	0.684073	0.208089	3.28741	0.00101115	0.0105134	1576	2628	1539	996	1309	885	1681.33	1950.16	1655.21	871.066	1194.31	1227.83	120.568	123.316	116.275	64.5384	83.8674	72.7514	0.677175	6.64529	0.00356325	0.0370031
gene16909	LOC110532524	lysine-specific demethylase 5B-B-like	CDS	omy09	NC_035085.1	51985474	52014936	LOC110532524	NC_048573.1	59263322	59292000	678.714	0.808629	0.256692	3.15019	0.00163167	0.0156097	1065	1040	636	605	448	391	1136.18	771.755	684.025	529.112	408.749	542.467	24.8558	14.8877	14.659	11.9595	8.75653	9.80562	0.802523	5.57266	0.00218499	0.0250263
gene16910	LOC110532526	tubulin alpha-8 chain-like	CDS	omy09	NC_035085.1	52018037	52023264	LOC110532526	NC_048573.1	59296405	59301645	262.695	-0.883617	0.309084	-2.85882	0.00425216	0.0341585	166	323	126	361	285	323	177.094	239.689	135.514	315.718	260.03	448.125	12.7415	15.2066	9.55113	23.4694	18.3204	26.6402	-0.889091	4.20905	0.00469257	0.0459404
gene16934	LOC110532549	general receptor for phosphoinositides 1-associated scaffold protein-like	CDS	omy09	NC_035085.1	52523850	52538748	LOC110532549	NC_048573.1	59808489	59823560	152.246	0.864443	0.270706	3.19329	0.0014066	0.0138581	167	269	198	121	145	61	178.161	199.617	212.951	105.822	132.296	84.6304	12.9832	12.8272	15.202	7.96768	9.4408	5.09583	0.856968	3.43226	0.00402652	0.0406656
gene16949	LOC110532566	integrin alpha-5-like	CDS	omy09	NC_035085.1	52866008	52951460	LOC110532566	NC_048573.1	60144449	60228459	1433.71	1.66473	0.186315	8.93504	4.07028e-19	3.93157e-17	1976	2623	2310	723	764	529	2108.06	1946.45	2484.43	632.31	697.063	733.926	44.9992	36.6381	51.9517	13.9456	14.5709	12.9448	1.65728	6.64793	9.18e-14	7.79e-12
gene16955	LOC110532569	cell wall protein 1-like	CDS	omy09	NC_035085.1	53750777	53795514	LOC110532569	NC_048573.1	61103767	61156703	2055.08	-1.14124	0.239693	-4.76127	1.92382e-06	4.10329e-05	1031	1919	1228	2735	2616	2672	1099.9	1424.04	1320.73	2391.93	2386.8	3707.09	44.6602	50.9864	52.5329	100.346	94.9022	124.371	-1.14761	7.16896	1.2e-05	0.000283293
gene16963	LOC110531231	membrane-associated guanylate kinase, WW and PDZ domain-containing protein 3-like	CDS	omy09	NC_035085.1	54003396	54146810	LOC110531231	NC_048573.1	61399755	61662054	928.127	3.02568	0.199909	15.1353	9.47321e-52	5.04796e-49	1346	2220	1745	250	210	143	1435.96	1647.4	1876.77	218.641	191.601	198.396	23.2424	23.5129	29.7579	3.65644	3.03691	2.65334	3.01748	6.02106	4.69e-38	2.56e-35
gene16964	LOC110532577	membrane-associated guanylate kinase, WW and PDZ domain-containing protein 3-like	CDS	omy09	NC_035085.1	54189430	54256211	LOC110531231	NC_048573.1	61399755	61662054	88.9271	2.68848	0.350948	7.66064	1.85011e-14	1.1644e-12	179	178	130	31	28	13	190.963	132.089	139.816	27.1115	25.5468	18.036	14.6537	8.93781	10.5101	2.1495	1.91968	1.14356	2.67805	2.66983	7.08e-12	4.66e-10
gene16977	LOC110532588	ATP-dependent RNA helicase DDX19A-like	CDS	omy09	NC_035085.1	54750733	54763539	LOC110532588	NC_048573.1	62173452	62186259	90.843	-1.15178	0.3037	-3.7925	0.000149139	0.00202819	62	64	52	155	117	96	66.1436	47.4926	55.9266	135.558	106.749	133.189	2.36248	1.4958	1.95682	5.00254	3.7337	3.93069	-1.15586	2.69553	0.000783684	0.0107822
gene16982	LOC110532594	uncharacterized LOC110532594	CDS	omy09	NC_035085.1	54893709	54897494	LOC110532594	NC_048573.1	62323162	62326517	159.557	-1.41703	0.253683	-5.58584	2.32573e-08	6.92994e-07	96	115	68	281	237	169	102.416	85.3382	73.1347	245.753	216.236	234.468	6.63907	4.8781	4.64425	16.4598	13.7265	12.5587	-1.42231	3.49761	7.18e-07	2.22e-05
gene16983	LOC110532591	homeodomain-interacting protein kinase 1-like	CDS	omy09	NC_035085.1	54897537	54911349	LOC110532591	NC_048573.1	62326990	62340784	605.841	-2.11913	0.233184	-9.08782	1.01045e-19	1.01592e-17	210	285	228	1392	856	689	224.035	211.49	245.217	1217.39	781.003	955.907	5.90317	4.91391	6.32952	33.1426	20.1519	20.8116	-2.12574	5.41146	9.6e-18	1.31e-15
gene16984	LOC110531233	coiled-coil domain-containing protein 42-like	pseudogene	omy09	NC_035085.1	54916881	54918351	#N/A	#N/A	#N/A	#N/A	98.5426	-3.26379	0.344825	-9.46507	2.93374e-21	3.30273e-19	13	32	16	181	197	143	13.8688	23.7463	17.2082	158.296	179.74	198.396	2.50287	3.77887	3.04218	29.5159	31.7642	29.5836	-3.26608	2.80911	3.17e-17	4.11e-15
gene16986	LOC110532596	adipolin-like	CDS	omy09	NC_035085.1	54932807	54955431	LOC110532596	NC_048573.1	62359801	62382580	138.232	-2.57515	0.322903	-7.975	1.52378e-15	1.07546e-13	29	75	29	303	231	170	30.9381	55.6554	31.1898	264.993	210.761	235.855	1.27973	2.03002	1.26383	11.3252	8.53709	8.06104	-2.58081	3.29356	3.99e-13	3.14e-11
gene16988	LOC110532599	kelch-like protein 21	CDS	omy09	NC_035085.1	55145518	55180633	klhl21	NC_048573.1	62579179	62606419	60.7867	1.4564	0.411354	3.54051	0.000399351	0.00473769	119	98	63	45	27	24	126.953	72.723	67.7572	39.3554	24.6344	33.2972	6.50478	3.2857	3.40092	2.08344	1.23602	1.40967	1.4471	2.134	0.00118281	0.0151489
gene16992	LOC110532604	pleckstrin homology domain-containing family G member 5-like	CDS	omy09	NC_035085.1	55214142	55328372	LOC110532604	NC_048573.1	62639800	62756902	355.143	0.701998	0.21931	3.20093	0.00136984	0.0135509	430	651	352	318	328	168	458.738	483.089	378.58	278.112	299.263	233.08	8.49764	7.89091	6.86978	5.32278	5.4285	3.56747	0.694764	4.64305	0.00272136	0.0298954
gene1701	LOC110535184	rap guanine nucleotide exchange factor 5-like	CDS	omy02	NC_035078.1	493969	521315	LOC110535184	NC_048566.1	8693136	8752164	90.0946	0.99617	0.297335	3.35033	0.000807146	0.00868599	106	163	118	81	66	35	113.084	120.958	126.91	70.8397	60.2175	48.5584	15.5592	14.6753	17.1055	10.0705	8.11339	5.5204	0.989015	2.68912	0.00341358	0.0357212
gene17040	igfbp6	insulin-like growth factor binding protein 6	CDS	omy09	NC_035085.1	56907243	56911497	igfbp6	NC_048573.1	64358827	64363281	792.774	-1.39836	0.233423	-5.99067	2.08983e-09	7.23119e-08	447	610	351	1199	1041	1046	476.874	452.664	377.504	1048.6	949.794	1451.2	32.9981	27.6203	25.5894	74.9692	64.3589	82.9725	-1.4041	5.79688	9.81e-09	4.18e-07
gene17066	LOC110532684	RNA-binding motif, single-stranded-interacting protein 2-like	CDS	omy09	NC_035085.1	57590367	57623170	LOC110532684	NC_048573.1	65096621	65131339	256.337	1.30501	0.240639	5.4231	5.85757e-08	1.65003e-06	409	450	303	183	169	92	436.334	333.932	325.88	160.045	154.193	127.639	14.9143	10.0649	10.9117	5.65213	5.1611	3.60485	1.2979	4.17524	5.15e-07	1.64e-05
gene17067	LOC110531237	low-density lipoprotein receptor-related protein 1-like	CDS	omy09	NC_035085.1	57657209	57878117	LOC110531237	NC_048573.1	65186569	65401247	50.5119	1.6434	0.432409	3.80058	0.00014436	0.00196906	102	81	57	35	25	14	108.817	60.1078	61.3041	30.6098	22.8097	19.4234	1.04185	0.507467	0.574978	0.3028	0.213856	0.153658	1.63316	1.87769	0.000360277	0.00555015
gene17075	LOC110532691	glycoprotein-N-acetylgalactosamine 3-beta-galactosyltransferase 1-B-like	CDS	omy09	NC_035085.1	58102358	58127170	LOC110532691	NC_048573.1	66110389	66129843	133.024	1.03808	0.2775	3.74082	0.000183423	0.00243134	133	262	186	107	84	66	141.889	194.423	200.045	93.5784	76.6404	91.5673	5.43278	6.56429	7.50332	3.70199	2.8736	2.89691	1.02898	3.23931	0.000855542	0.0115986
gene17076	LOC110532694	beta-1,4 N-acetylgalactosaminyltransferase 1-like	CDS	omy09	NC_035085.1	58133478	58156186	LOC110532694	NC_048573.1	66081763	66104051	225.872	2.95317	0.505335	5.84398	5.09684e-09	1.68343e-07	151	1068	229	50	63	39	161.092	792.533	246.292	43.7282	57.4803	54.108	4.79329	20.7943	7.17898	1.34434	1.67484	1.33028	2.94204	3.99886	4.31e-06	0.000113696
gene17078	LOC110532696	rho guanine nucleotide exchange factor 25-like	CDS	omy09	NC_035085.1	58205403	58278212	LOC110532696	NC_048573.1	65946190	66041188	35.1755	2.71668	0.550974	4.93069	8.19411e-07	1.87936e-05	75	68	50	16	11	2	80.0124	50.4609	53.7756	13.993	10.0362	2.77477	3.95201	2.19777	2.60194	0.7141	0.48543	0.113242	2.69378	1.38374	1.45e-06	4.16e-05
gene17086	LOC110532703	limb region 1 homolog-like protein	CDS	omy09	NC_035085.1	58474505	58496185	LOC110532703	NC_048573.1	65706428	65733828	790.083	1.64198	0.196206	8.36866	5.8276e-17	4.71697e-15	1012	1572	1251	443	462	245	1079.63	1166.54	1345.46	387.432	421.522	339.909	34.1027	32.4921	41.6328	12.6443	13.0385	8.87146	1.63433	5.79029	8.49e-14	7.29e-12
gene17133	LOC110531250	differentially expressed in FDCP 6 homolog	CDS	omy09	NC_035085.1	60388575	60400011	LOC110531250	NC_048573.1	68194344	68207179	68.4794	-1.61792	0.455257	-3.55387	0.000379611	0.00455372	29	59	24	66	175	67	30.9381	43.7822	25.8123	57.7213	159.668	92.9547	1.45006	1.80949	1.18514	2.7952	7.32827	3.59984	-1.62223	2.30085	0.000877763	0.0118522
gene17144	LOC110531253	cilia- and flagella-associated protein 100-like	CDS	omy09	NC_035085.1	60629395	60647094	LOC110531253	NC_048573.1	68451084	68466608	109.624	3.10125	0.359965	8.61542	6.96836e-18	6.05414e-16	200	298	145	35	25	10	213.366	221.137	155.949	30.6098	22.8097	13.8738	6.44439	5.88959	4.61414	0.955217	0.674634	0.346236	3.09047	2.96849	1.15e-14	1.11e-12
gene17145	LOC110531254	copine-9-like	CDS	omy09	NC_035085.1	60648002	60725392	LOC110531254	NC_048573.1	68468891	68546684	25.0699	3.25342	0.641652	5.07038	3.97013e-07	9.63805e-06	56	55	33	8	2	4	59.7426	40.8139	35.4919	6.99652	1.82477	5.54953	3.09147	1.86233	1.79912	0.374066	0.0924661	0.237278	3.21454	0.925213	2.06e-07	7.06e-06
gene17146	LOC110532749	lipoma HMGIC fusion partner-like 4 protein	CDS	omy09	NC_035085.1	60742166	60755654	LOC110532749	NC_048573.1	68564136	68581098	7.93757	3.41817	1.10991	3.07969	0.0020722	0.0189834	9	11	24	2	1	1	9.60149	8.16279	25.8123	1.74913	0.912386	1.38738	0.549429	0.411887	1.44694	0.103414	0.0511264	0.0655979	3.29145	-0.542951	0.000258294	0.00418063
gene17154	krt79	simple type II keratin K8b (S2)	CDS	omy09	NC_035085.1	60970832	60976857	krt79	NC_048573.1	68804896	68811377	22076.7	-0.84544	0.270129	-3.12977	0.00174946	0.0165298	11424	25245	15284	25970	25868	27957	12187.5	18733.6	16438.1	22712.4	23601.6	38787.1	705.464	956.2	932.103	1358.35	1337.81	1855.1	-0.851726	10.5928	0.00492373	0.0477343
gene17205	LOC110532796	matrix metalloproteinase-9-like	CDS	omy09	NC_035085.1	63199776	63200713	mmp9	NC_048573.1	71365668	71374930	104.114	-1.40809	0.302381	-4.65668	3.21343e-06	6.52317e-05	53	77	53	192	125	124	56.5421	57.1395	57.0021	167.916	114.048	172.036	17.7525	15.8194	17.532	54.4712	35.0647	44.63	-1.41352	2.8881	3.25e-05	0.000685027
gene17207	mmp9	matrix metalloproteinase 9	CDS	omy09	NC_035085.1	63269075	63273363	mmp9	NC_048573.1	71365668	71374930	422.351	-1.30366	0.234166	-5.56725	2.5879e-08	7.68247e-07	270	280	219	781	546	448	288.045	207.78	235.537	683.035	498.163	621.548	18.9266	12.0388	15.1609	46.3706	32.0537	33.7449	-1.30979	4.89192	7.15e-08	2.61e-06
gene17234	LOC110532817	emerin-like	CDS	omy09	NC_035085.1	64136454	64141739	LOC110532817	NC_048573.1	72376299	72380732	242.839	-0.790412	0.263889	-2.99524	0.00274227	0.0239029	187	203	171	398	253	248	199.498	150.641	183.912	348.077	230.834	344.071	8.59307	5.72162	7.76021	15.4907	9.73652	12.2456	-0.79654	4.09688	0.00403145	0.0406822
gene17240	LOC110532824	solute carrier family 2, facilitated glucose transporter member 5-like	CDS	omy09	NC_035085.1	64307233	64313315	LOC110516830	NC_048573.1	72567909	72583269	38.0473	2.03367	0.638478	3.18518	0.00144666	0.0141532	21	145	49	9	17	16	22.4035	107.6	52.7	7.87108	15.5106	22.1981	2.95158	12.5003	6.80146	1.07142	2.00106	2.41644	2.01695	1.50305	0.00296806	0.0320079
gene17264	LOC110532837	uncharacterized LOC110532837	lnc_RNA	omy09	NC_035085.1	65342372	65347768	LOC110516453	NC_048573.1	74302007	74346314	1460.08	-1.13197	0.353292	-3.20406	0.00135503	0.0134332	1274	1090	537	3317	1675	1143	1359.14	808.858	577.549	2900.93	1528.25	1585.78	114.772	60.2295	47.7761	253.101	126.374	110.645	-1.13811	6.67838	0.00390294	0.0397315
gene17294	LOC110532858	uncharacterized LOC110532858	lnc_RNA	omy09	NC_035085.1	67009051	67010448	LOC110532858	NC_048585.1	61827465	61901799	76.9865	3.52768	0.499204	7.06661	1.58763e-12	7.98111e-11	201	165	83	21	13	4	214.433	122.442	89.2674	18.3659	11.861	5.54953	23.8397	12.0034	9.72194	2.10963	1.29129	0.509783	3.51154	2.4686	1.63e-10	9.01e-09
gene17364	LOC110534814	large neutral amino acids transporter small subunit 4-like	CDS	omy10	NC_035086.1	1411375	1443366	LOC110534814	NC_048574.1	4528942	4569196	1657.18	3.33516	0.397307	8.39441	4.68247e-17	3.82885e-15	3197	3675	2703	391	120	322	3410.66	2727.11	2907.11	341.955	109.486	446.738	147.055	103.684	122.787	15.2334	4.6227	15.9153	3.32857	6.85603	3.18e-11	1.93e-09
gene17440	LOC110533299	nerve growth factor-like	CDS	omy10	NC_035086.1	3893173	3894450	ngfa	NC_048573.1	77698100	77725335	50.0659	-2.19644	0.508494	-4.3195	1.5638e-05	0.000270551	11	41	10	129	67	53	11.7351	30.4249	10.7551	112.819	61.1299	73.5313	1.19645	2.73528	1.07417	11.8843	6.10313	6.19438	-2.19806	1.86577	4.35e-05	0.000881997
gene17459	LOC110533314	neuferricin	CDS	omy10	NC_035086.1	5127642	5130325	LOC110533314	NC_048574.1	8199084	8201800	468.776	-0.572348	0.190344	-3.00691	0.00263918	0.0231472	354	501	354	622	559	453	377.658	371.778	380.731	543.979	510.024	628.485	33.1814	28.8035	32.7691	49.3814	43.8813	45.6257	-0.57917	5.04094	0.00512491	0.0492366
gene17484	LOC110533336	stanniocalcin-2-like	CDS	omy10	NC_035086.1	6468128	6473568	LOC110533336	NC_048574.1	10988789	10993793	1569.64	0.804491	0.177704	4.52713	5.97912e-06	0.000114128	1978	2430	1931	1255	1389	766	2110.19	1803.23	2076.81	1097.58	1267.3	1062.74	94.6482	71.3196	91.2512	50.8641	55.6627	39.3854	0.797509	6.77962	0.000224708	0.00369512
gene17508	LOC110533355	AF4/FMR2 family member 4-like	CDS	omy10	NC_035086.1	7886770	7906269	LOC110533355	NC_048574.1	12498973	12525055	559.746	0.777444	0.201485	3.85858	0.000114048	0.00160067	754	946	571	486	412	315	804.391	702	614.117	425.038	375.903	437.026	16.1644	12.4393	12.0891	8.82485	7.39712	7.25639	0.770652	5.29554	0.000379685	0.00579615
gene17517	LOC110533365	SH3 and PX domain-containing protein 2B-like	CDS	omy10	NC_035086.1	8845841	8900708	sh3pxd2b	NC_048574.1	13513431	13568699	663.2	-0.691305	0.18408	-3.75545	0.000173032	0.00230931	427	743	478	981	837	603	455.537	551.359	514.094	857.948	763.667	836.592	13.6732	14.5931	15.1161	26.6068	22.4463	20.7482	-0.698567	5.54043	0.00067827	0.00950684
gene17522	LOC110533367	dihydropyrimidinase-related protein 3-like	CDS	omy10	NC_035086.1	9061680	9102919	LOC110533367	NC_048574.1	13741933	13788394	248.444	2.47616	0.406017	6.09866	1.06961e-09	3.82097e-08	672	435	208	88	75	59	716.911	322.801	223.706	76.9617	68.429	81.8556	49.2418	19.5511	15.0521	5.46172	4.60259	4.64555	2.4691	4.13013	6.27e-08	2.33e-06
gene17548	LOC110533402	deoxycytidine kinase-like	CDS	omy10	NC_035086.1	10922227	10930575	zgc:110540	NC_048574.1	9275315	9282255	432.405	1.11317	0.330167	3.37152	0.000747542	0.00813216	751	610	484	411	187	209	801.191	452.664	520.547	359.446	170.616	289.963	46.5417	23.1873	29.6223	21.5738	9.70556	13.9178	1.10667	4.92425	0.00118912	0.0152139
gene17574	sar1a	SAR1 gene homolog A (S. cerevisiae)	CDS	omy10	NC_035086.1	11580621	11588497	sar1a	NC_048574.1	15491003	15499136	2974.1	1.86029	0.176556	10.5365	5.86273e-26	9.41925e-24	4638	6123	4182	1269	1464	1016	4947.97	4543.71	4497.79	1109.82	1335.73	1409.58	487.676	394.895	434.265	113.017	128.919	114.793	1.85333	7.69974	6.81e-16	7.56e-14
gene17575	LOC110533411	protein transport protein Sec24A-like	CDS	omy10	NC_035086.1	11589008	11613056	LOC110533411	NC_048574.1	15499633	15523339	3602.82	2.20712	0.167699	13.1612	1.46829e-39	4.74184e-37	5702	7543	5660	1546	1248	979	6083.07	5597.45	6087.39	1352.08	1138.66	1358.25	158.205	128.368	155.089	36.3317	28.9992	29.1876	2.19999	7.97588	1.17e-21	2.27e-19
gene17580	LOC110533416	uncharacterized LOC110533416	CDS	omy10	NC_035086.1	12081755	12099035	#N/A	#N/A	#N/A	#N/A	271.435	1.55214	0.387002	4.01067	6.05475e-05	0.000913471	602	275	343	187	137	90	642.233	204.07	368.9	163.544	124.997	124.865	11.0049	3.08347	6.19234	2.89543	2.09743	1.76788	1.54538	4.25572	0.000237069	0.00386921
gene17595	dcps	decapping enzyme, scavenger	CDS	omy10	NC_035086.1	13403235	13412037	dcps	NC_048574.1	17314602	17324022	415.124	-0.609001	0.191958	-3.17257	0.00151095	0.0146833	277	452	330	565	530	380	295.512	335.416	354.919	494.129	483.565	527.206	11.6857	11.6958	13.7487	20.1886	18.7253	17.2259	-0.616181	4.86658	0.0032957	0.0347031
gene17597	nhlrc3	NHL repeat containing 3	CDS	omy10	NC_035086.1	13437506	13446884	LOC110533429	NC_048574.1	17345391	17359625	652.979	0.810864	0.208359	3.89168	9.95534e-05	0.00141841	811	1241	658	471	530	381	865.2	920.911	707.686	411.92	483.565	528.593	49.2071	46.1844	39.4279	24.2053	26.9314	24.8401	0.804017	5.51698	0.000297333	0.00472583
gene17632	riox2	ribosomal oxygenase 2	CDS	omy10	NC_035086.1	15623154	15634164	riox2	NC_048574.1	19556710	19576949	468.113	-0.679248	0.193803	-3.50484	0.000456875	0.00533695	309	474	370	648	590	450	329.651	351.742	397.939	566.718	538.308	624.323	25.6128	24.0987	30.288	45.4942	40.9569	40.0804	-0.686268	5.03902	0.00103288	0.0135566
gene17635	LOC110534861	ubiquitin carboxyl-terminal hydrolase 2-like	CDS	omy10	NC_035086.1	15759428	15769143	LOC110534861	NC_048574.1	19699508	19710964	780.225	3.40534	0.235045	14.488	1.44218e-47	6.78081e-45	1211	1744	1571	153	120	117	1291.93	1294.17	1689.63	133.808	109.486	162.324	86.637	76.5284	110.996	9.27113	7.1898	8.99427	3.39661	5.77088	2.05e-38	1.13e-35
gene17655	LOC110533479	protein FAM168A-like	CDS	omy10	NC_035086.1	16814930	16846771	LOC110533479	NC_048574.1	20726441	20780696	590.104	-1.58006	0.263333	-6.00022	1.97055e-09	6.84066e-08	331	340	263	1303	732	609	353.121	252.304	282.859	1139.56	667.867	844.917	8.19865	5.16547	6.4334	27.3364	15.1845	16.2089	-1.58648	5.37343	5.05e-09	2.28e-07
gene17686	LOC110533509	zinc finger protein ZPR1-like	CDS	omy10	NC_035086.1	17677985	17688209	LOC110533509	NC_048574.1	21593579	21602690	930.846	-0.870132	0.233408	-3.72795	0.000193043	0.00254095	487	868	754	1168	1355	975	519.547	644.118	810.935	1021.49	1236.28	1352.7	36.5527	39.9602	55.8898	74.2533	85.174	78.6351	-0.87736	6.02788	0.000318977	0.00501395
gene1770	LOC110535663	cadherin-17-like	CDS	omy02	NC_035078.1	2018915	2045678	LOC110535663	NC_048567.1	6299997	6325652	191.305	-1.24419	0.380417	-3.2706	0.00107319	0.0110587	141	129	88	393	152	234	150.423	95.7273	94.645	343.704	138.683	324.648	6.1868	3.47179	3.81329	14.6057	5.58556	11.0327	-1.24901	3.75487	0.00186456	0.0220368
gene17700	LOC110533520	roundabout homolog 2-like	CDS	omy10	NC_035086.1	18966128	19073234	LOC110533520	NC_048574.1	22873256	23115343	80.7543	-1.56606	0.323043	-4.84783	1.24817e-06	2.76552e-05	32	70	33	142	137	82	34.1386	51.945	35.4919	124.188	124.997	113.765	0.946219	1.26957	0.963665	3.55641	3.39265	2.60541	-1.57257	2.53266	1.44e-05	0.000335127
gene17704	LOC110533524	vacuolar protein sorting-associated protein 26B-like	CDS	omy10	NC_035086.1	19414128	19421437	LOC110533524	NC_048574.1	23308431	23315758	83.4213	-1.26155	0.310154	-4.0675	4.75202e-05	0.000737174	55	60	41	129	116	97	58.6757	44.5243	44.096	112.819	105.837	134.576	2.44259	1.63439	1.79822	4.85243	4.31442	4.62893	-1.26595	2.57366	0.000326637	0.00511267
gene17713	LOC110533532	zinc finger and BTB domain-containing protein 16-A-like	CDS	omy10	NC_035086.1	21507026	21673484	LOC110533532	NC_048574.1	25441703	25616109	188.726	4.60887	0.397058	11.6076	3.77185e-31	7.98634e-29	484	412	248	22	16	7	516.347	305.734	266.727	19.2404	14.5982	9.71169	14.4903	7.56567	7.33256	0.557876	0.401171	0.225192	4.5922	3.73736	8.79e-27	2.41e-24
gene17722	LOC110533536	myb-binding protein 1A-like protein	CDS	omy10	NC_035086.1	21881084	21900324	mybbp1a	NC_048574.1	25813631	25834759	1059.67	-0.714058	0.181239	-3.93986	8.15298e-05	0.00118701	676	1203	737	1392	1473	1002	721.178	892.712	792.652	1217.39	1343.94	1390.16	24.3314	26.5584	26.1974	42.4366	44.4016	38.7533	-0.721294	6.21495	0.000601207	0.00860044
gene17731	LOC110533544	proline-rich protein 11-like	CDS	omy10	NC_035086.1	22106225	22111180	prr11	NC_048574.1	26057493	26062972	255.688	0.800785	0.26127	3.06497	0.00217693	0.0197561	354	316	338	218	210	127	377.658	234.495	363.523	190.655	191.601	176.198	24.2046	13.2525	22.8235	12.625	12.0251	9.33081	0.793486	4.17056	0.00356404	0.0370031
gene17738	LOC110533553	uncharacterized LOC110533553	CDS	omy10	NC_035086.1	22199549	22283824	LOC110533553	NC_048574.1	26154607	26236914	180.196	-1.04312	0.266442	-3.91499	9.04079e-05	0.00130204	98	203	90	289	250	179	104.55	150.641	96.796	252.749	228.097	248.342	1.82632	2.32041	1.6564	4.56175	3.90183	3.58447	-1.05025	3.67186	0.000274479	0.00440223
gene17748	LOC110533562	protein C-ets-2-like	CDS	omy10	NC_035086.1	22734789	22744081	LOC110533562	NC_048574.1	26695865	26705226	990.027	1.69131	0.251662	6.72055	1.81042e-11	8.11822e-10	1614	1889	1311	378	533	425	1721.87	1401.77	1409.99	330.585	486.302	589.638	78.3089	56.2155	62.8175	15.5339	21.6576	22.1573	1.68496	6.11489	2.32e-10	1.24e-08
gene17753	LOC110534876	nuclear pore complex protein Nup88-like	pseudogene	omy10	NC_035086.1	22892989	22900229	LOC110534876	NC_048574.1	26851791	26860066	62.5897	-1.48834	0.375771	-3.96077	7.47082e-05	0.00110022	24	53	31	132	77	66	25.604	39.3298	33.3408	115.443	70.2537	91.5673	2.03423	2.75538	2.5949	9.47641	5.46582	6.01109	-1.49334	2.17346	0.000277029	0.00443929
gene17779	LOC110533590	homeobox protein cut-like 1	CDS	omy10	NC_035086.1	23713511	23925558	cux1a	NC_048574.1	27657062	27870154	58.7988	1.41068	0.390331	3.61404	0.000301458	0.0037401	98	115	62	48	26	22	104.55	85.3382	66.6817	41.9791	23.722	30.5224	1.51851	1.09296	0.948753	0.629962	0.337397	0.366298	1.40107	2.09082	0.000967628	0.0128687
gene17789	LOC110533599	histone-lysine N-methyltransferase, H3 lysine-36 and H4 lysine-20 specific-like	CDS	omy10	NC_035086.1	24224023	24264047	LOC110533599	NC_048574.1	28171634	28217129	50.9114	-3.14684	0.462991	-6.79678	1.06985e-11	4.91455e-10	7	18	9	133	72	67	7.46782	13.3573	9.6796	116.317	65.6918	92.9547	0.0956868	0.150919	0.121497	1.53988	0.824257	0.984123	-3.14088	1.88181	2.05e-10	1.1e-08
gene1779	LOC110534158	nuclear receptor subfamily 4 group A member 3-like	CDS	omy02	NC_035078.1	2200233	2219869	LOC110534158	NC_048567.1	6088505	6124399	25.8864	-2.58697	0.551194	-4.6934	2.687e-06	5.55685e-05	9	11	4	62	41	30	9.60149	8.16279	4.30204	54.223	37.4078	41.6215	0.690044	0.517301	0.302876	4.02632	2.63266	2.47159	-2.57389	0.956286	1.31e-06	3.81e-05
gene17790	LOC110534879	fibroblast growth factor receptor 4-like	CDS	omy10	NC_035086.1	24353324	24369462	LOC110534879	NC_048574.1	28302914	28321189	767.363	1.02823	0.214143	4.8016	1.57405e-06	3.42118e-05	888	1465	979	580	445	435	947.347	1087.14	1052.93	507.247	406.012	603.512	32.4492	32.8357	35.3301	17.9515	13.6185	17.0805	1.02113	5.74851	7.56e-06	0.000188207
gene178	LOC110537194	choline transporter-like protein 5-B	CDS	omy01	NC_035077.1	9142866	9167163	LOC110537194	NC_048565.1	12813410	12906630	133.583	3.66264	0.372632	9.82912	8.43542e-23	1.0618e-20	305	268	202	16	20	20	325.384	198.875	217.253	13.993	18.2477	27.7477	19.0976	10.2927	12.4911	0.848557	1.04878	1.34564	3.64577	3.24407	7.59e-19	1.14e-16
gene1782	LOC110535734	GTP-binding protein GEM-like	CDS	omy02	NC_035078.1	2300528	2304396	gem	NC_048566.1	14926102	14929989	227.728	-2.13557	0.349158	-6.11635	9.5744e-10	3.45414e-08	72	149	60	384	271	383	76.8119	110.569	64.5307	335.833	247.257	531.368	5.62902	7.14502	4.63257	25.4281	17.7438	32.1751	-2.1398	4.00236	5.84e-09	2.6e-07
gene17822	LOC110533631	nuclear receptor corepressor 1-like	CDS	omy10	NC_035086.1	26141352	26264617	LOC110533631	NC_048574.1	30081080	30199949	858.01	-0.732411	0.201304	-3.63833	0.00027441	0.00344133	651	817	590	1457	1045	710	694.507	606.273	634.551	1274.24	953.444	985.042	9.17403	7.06184	8.2111	17.3908	12.3331	10.7512	-0.739257	5.9115	0.000813698	0.0111167
gene17824	LOC110533633	adenosine receptor A2b-like	CDS	omy10	NC_035086.1	26332323	26356666	adora2b	NC_048574.1	30265396	30289795	71.51	1.78697	0.402919	4.43506	9.2048e-06	0.000167881	139	106	99	50	28	19	148.29	78.6596	106.476	43.7282	25.5468	26.3603	6.96782	3.25915	4.90103	2.12292	1.17548	1.02343	1.77772	2.36124	4.54e-05	0.000918029
gene17825	specc1	sperm antigen with calponin homology and coiled-coil domains 1	CDS	omy10	NC_035086.1	26357580	26528905	LOC110533632	NC_048574.1	30290755	30426929	182.564	0.818146	0.233234	3.50784	0.000451759	0.00528684	235	325	193	153	155	87	250.705	241.173	207.574	133.808	141.42	120.702	5.83223	4.94728	4.73036	3.21618	3.22162	2.3201	0.811021	3.69075	0.00209599	0.0242135
gene1783	LOC110534175	cadherin-17-like	CDS	omy02	NC_035078.1	2307497	2326375	LOC110534175	NC_048566.1	14902388	14923867	19.0218	-1.894	0.639671	-2.96089	0.0030675	0.0262928	6	16	5	35	20	30	6.40099	11.8731	5.37756	30.6098	18.2477	41.6215	0.324148	0.530187	0.266767	1.60156	0.904896	1.74154	-1.87763	0.529231	0.00156925	0.0191401
gene17872	LOC110533680	serpin H1-like	CDS	omy10	NC_035086.1	29560018	29564575	serpinh1a	NC_048574.1	33553308	33557914	1406.7	-0.795927	0.218458	-3.64339	0.000269071	0.00338824	767	1729	913	2167	1863	1270	818.26	1283.04	981.942	1895.18	1699.78	1761.98	40.142	55.5029	47.1895	96.0605	81.657	71.4214	-0.80331	6.62334	0.000804596	0.0110086
gene17875	LOC110533681	alkaline ceramidase 3-like	CDS	omy10	NC_035086.1	29580410	29598544	acer3	NC_048574.1	33575409	33593092	158.391	-1.7565	0.340603	-5.15704	2.50885e-07	6.29121e-06	75	61	86	258	215	224	80.0124	45.2664	92.4939	225.638	196.163	310.774	2.69251	1.34321	3.04906	7.8451	6.46415	8.64103	-1.76085	3.48288	1.35e-06	3.92e-05
gene17876	LOC100136017	collagenase 3	CDS	omy10	NC_035086.1	29620100	29624834	LOC100136017	NC_048574.1	33616384	33621122	787.437	-2.23593	0.38338	-5.83215	5.47167e-09	1.80165e-07	158	574	215	843	1715	1151	168.559	425.949	231.235	737.258	1564.74	1596.88	12.4365	27.7121	16.7128	56.2019	113.053	97.3503	-2.24266	5.78759	5.67e-07	1.79e-05
gene17892	LOC110533694	solute carrier organic anion transporter family member 2B1-like	CDS	omy10	NC_035086.1	30319003	30341975	LOC110533694	NC_048574.1	34299393	34322532	300.516	-2.25391	0.26854	-8.39319	4.73138e-17	3.85897e-15	90	175	79	495	492	440	96.0149	129.863	84.9654	432.909	448.894	610.449	3.20043	3.81699	2.77437	14.9092	14.6524	16.8128	-2.25904	4.40214	1.08e-15	1.18e-13
gene179	LOC110537105	choline transporter-like protein 5-A	CDS	omy01	NC_035077.1	9172787	9231876	LOC110537194	NC_048565.1	12813410	12906630	7.27983	4.29899	1.36386	3.15207	0.0016212	0.0155468	23	14	6	0	1	1	24.5371	10.389	6.45307	0	0.912386	1.38738	4.89606	1.82795	1.26136	0	0.178277	0.228739	4.0846	-0.630019	8.74e-05	0.00162548
gene17900	LOC110533703	very-long-chain 3-oxoacyl-CoA reductase-like	CDS	omy10	NC_035086.1	30444059	30461143	hsd20b2	NC_048574.1	34422538	34435620	2599.67	8.87229	0.399877	22.1875	4.53074e-109	1.44857e-105	4337	8940	3999	7	7	17	4626.85	6634.12	4300.97	6.12195	6.3867	23.5855	355.674	449.693	323.88	0.486231	0.480769	1.49807	8.83902	7.50463	3.69e-67	7.19e-64
gene17901	LOC110533705	protein FAM122A-like	CDS	omy10	NC_035086.1	30462851	30467845	LOC110533705	NC_048574.1	34437126	34442327	651.998	1.84782	0.261596	7.06362	1.6222e-12	8.14205e-11	954	1752	692	378	300	177	1017.76	1300.11	744.254	330.585	273.716	245.567	33.9246	38.2135	24.302	11.3852	8.93437	6.76333	1.84039	5.51506	1.33e-11	8.48e-10
gene17916	LOC110533717	protein sprouty homolog 3-like	CDS	omy10	NC_035086.1	30722761	30727987	LOC110533717	NC_048574.1	34722868	34741451	32.7284	-1.86932	0.57277	-3.26364	0.00109989	0.0112747	13	29	6	87	51	23	13.8688	21.5201	6.45307	76.0871	46.5317	31.9098	0.603161	0.825287	0.274924	3.41894	1.9817	1.14667	-1.86798	1.29137	0.00133258	0.0166528
gene17931	LOC110533732	neuronal tyrosine-phosphorylated phosphoinositide-3-kinase adapter 1-like	CDS	omy10	NC_035086.1	31233197	31277432	LOC110533732	NC_048574.1	35250655	35292455	14.2578	5.34254	1.18553	4.50647	6.59148e-06	0.000124332	20	40	30	1	0	1	21.3366	29.6829	32.2653	0.874565	0	1.38738	0.413584	0.507353	0.612668	0.0175152	0	0.0222205	5.11069	0.199541	1.9e-09	9.08e-08
gene17948	uprt	uracil phosphoribosyltransferase homolog	CDS	omy10	NC_035086.1	31589817	31594996	LOC110533744	NC_048574.1	35608210	35613400	234.091	-0.952403	0.238841	-3.9876	6.67443e-05	0.000993831	142	236	140	328	296	267	151.49	175.129	150.572	286.857	270.066	370.431	6.08096	6.19887	5.92082	11.897	10.6158	12.2861	-0.959108	4.04411	0.000188941	0.00318903
gene18020	LOC110533815	uncharacterized LOC110533815	CDS	omy10	NC_035086.1	33234632	33239516	LOC110533815	NC_048574.1	37353926	37359996	31.7385	2.38268	0.60524	3.93675	8.25925e-05	0.00120029	64	73	35	21	4	6	68.2772	54.1712	37.6429	18.3659	3.64955	8.3243	2.58765	1.81036	1.39754	0.719163	0.135445	0.260674	2.36212	1.24682	0.000128058	0.00226129
gene18035	LOC110533832	moesin-like	CDS	omy10	NC_035086.1	33896485	33934466	msna	NC_048574.1	38002599	38039709	3721.22	0.856156	0.231563	3.69729	0.000217914	0.00282962	4037	8512	3494	2922	2969	1933	4306.8	6316.51	3757.84	2555.48	2708.87	2681.81	145.947	188.749	124.747	89.4742	89.8923	75.0911	0.849302	8.02394	0.00121901	0.0155159
gene18036	LOC110533834	adrenodoxin-like	CDS	omy10	NC_035086.1	33955048	33959390	LOC110533834	NC_048574.1	38059762	38063313	297.422	-0.955074	0.207912	-4.59364	4.35573e-06	8.56994e-05	199	295	163	443	424	291	212.3	218.911	175.308	387.432	386.852	403.729	9.90054	9.00211	8.00873	18.6677	17.6664	15.5568	-0.961799	4.38861	2.55e-05	0.000550883
gene18039	LOC110533836	tumor necrosis factor receptor superfamily member 27-like	CDS	omy10	NC_035086.1	34024892	34033251	LOC110533836	NC_048574.1	38127426	38135731	118.528	-3.41388	0.462596	-7.37982	1.58498e-13	8.92166e-12	14	38	16	389	123	143	14.9356	28.1987	17.2082	340.206	112.224	198.396	0.907262	1.51045	1.02399	21.3519	6.67554	9.95776	-3.41497	3.07617	4.42e-11	2.63e-09
gene1805	LOC110535849	RUN domain-containing protein 3B-like	CDS	omy02	NC_035078.1	2657251	2668220	rundc3b	NC_048566.1	15437892	15448534	951.076	1.4136	0.224649	6.2925	3.12389e-10	1.19185e-08	1551	1761	1106	661	609	304	1654.66	1306.79	1189.52	578.087	555.643	421.765	68.837	47.9387	48.477	24.8481	22.6362	14.4979	1.4066	6.0581	6.19e-09	2.74e-07
gene18058	LOC110533857	neuronal PAS domain-containing protein 2-like	CDS	omy10	NC_035086.1	34929550	35003761	LOC110533857	NC_048574.1	39024243	39096076	221.238	3.59344	0.297004	12.099	1.0693e-33	2.75708e-31	404	421	448	38	33	28	431	312.412	481.829	33.2335	30.1087	38.8467	8.23918	5.26625	9.023	0.656399	0.563628	0.613594	3.58093	3.96228	1.5e-28	4.7e-26
gene18076	LOC110533873	unconventional myosin-XVIIIa-like	CDS	omy10	NC_035086.1	35867459	35977397	LOC110533873	NC_048574.1	39983042	40090027	248.372	-1.8478	0.339193	-5.44763	5.10455e-08	1.44683e-06	122	122	96	432	259	398	130.153	90.5327	103.249	377.812	236.308	552.179	1.66425	1.02079	1.2933	4.99141	2.95893	5.83394	-1.85207	4.12662	1.69e-07	5.89e-06
gene18078	LOC110533875	PHD finger protein 12-like	CDS	omy10	NC_035086.1	36253683	36266200	LOC110533875	NC_048574.1	40366196	40378922	339.946	1.08958	0.222278	4.90188	9.49232e-07	2.15546e-05	441	674	389	277	253	128	470.473	500.156	418.374	242.254	230.834	177.585	12.248	11.4817	10.6696	6.51613	5.88471	3.81996	1.08213	4.58014	4.15e-06	0.000109472
gene1808	LOC110535823	protein DBF4 homolog A-like	CDS	omy02	NC_035078.1	2687632	2698424	LOC110535823	NC_048566.1	15467158	15477955	503.719	1.26389	0.199958	6.32076	2.60286e-10	1.00871e-08	647	843	761	339	326	212	690.24	625.566	818.464	296.477	297.438	294.125	33.6086	26.859	39.0392	14.9151	14.1821	11.8332	1.25629	5.14309	5.98e-09	2.66e-07
gene18081	LOC110533879	protein AATF-like	CDS	omy10	NC_035086.1	36367709	36384102	aatf	NC_048574.1	40479739	40495940	465.771	-1.07279	0.298646	-3.59218	0.000327921	0.00401697	194	586	239	633	767	463	206.965	434.854	257.047	553.599	699.8	642.359	13.5038	25.0189	16.4294	37.3198	44.7122	34.6303	-1.07963	5.03286	0.000319543	0.00501884
gene18083	LOC110533881	T-box transcription factor TBX2b-like	CDS	omy10	NC_035086.1	36513694	36522131	LOC110533881	NC_048574.1	40631165	40639661	213.248	-1.68225	0.232498	-7.23554	4.63689e-13	2.46673e-11	100	137	89	338	406	223	106.683	101.664	95.7205	295.603	370.429	309.387	3.87418	3.25549	3.40518	11.0912	13.1729	9.28336	-1.68799	3.91255	8.94e-11	5.12e-09
gene1809	LOC110535891	disintegrin and metalloproteinase domain-containing protein 22-like	CDS	omy02	NC_035078.1	2702985	2748770	LOC110535866	NC_048566.1	15482391	15614267	94.2942	8.98616	1.22345	7.34492	2.05882e-13	1.14677e-11	197	191	198	0	1	0	210.166	141.736	212.951	0	0.912386	0	27.886	16.5833	27.6794	0	0.118549	0	8.67459	2.75026	7.24e-35	3.36e-32
gene18090	LOC110533888	roundabout homolog 1-like	CDS	omy10	NC_035086.1	37037969	37119511	LOC110533888	NC_048574.1	41029731	41240128	433.328	-2.25202	0.319854	-7.04075	1.91202e-12	9.50719e-11	103	273	128	1138	642	410	109.884	202.586	137.665	995.255	585.752	568.827	2.32315	3.77676	2.85115	21.7402	12.1269	9.93675	-2.25907	4.93109	1.64e-11	1.03e-09
gene18091	LOC110533890	roundabout homolog 2-like	CDS	omy10	NC_035086.1	37133530	37319912	LOC110533890	NC_048574.1	41256824	41441750	89.2389	-1.25684	0.387481	-3.24362	0.00118022	0.011945	29	100	48	140	109	113	30.9381	74.2072	51.6245	122.439	99.4501	156.774	0.543796	1.15015	0.888893	2.22356	1.71175	2.27687	-1.26355	2.66938	0.00244994	0.0274896
gene18098	LOC110533897	protocadherin-10-like	CDS	omy10	NC_035086.1	37884832	37892114	LOC110533897	NC_048574.1	42070963	42077962	59.5702	3.75292	0.794888	4.72132	2.34315e-06	4.88389e-05	50	45	228	8	2	12	53.3416	33.3932	245.217	6.99652	1.82477	16.6486	1.74149	0.961346	7.84252	0.236006	0.0583387	0.44911	3.71324	2.0915	0.000399002	0.00605115
gene1810	LOC110535866	disintegrin and metalloproteinase domain-containing protein 22-like	CDS	omy02	NC_035078.1	2771180	2820991	LOC110535866	NC_048566.1	15482391	15614267	560.859	3.25059	0.312774	10.3928	2.67511e-25	4.07279e-23	1284	999	868	146	79	87	1369.81	741.33	933.544	127.686	72.0785	120.702	30.1951	14.4096	20.1586	2.90808	1.55587	2.19842	3.24294	5.29692	1.26e-21	2.41e-19
gene1811	LOC110535882	claudin-12-like	CDS	omy02	NC_035078.1	2795698	2799749	LOC110535882	NC_048566.1	15587799	15591702	552.805	0.687616	0.206049	3.33716	0.000846405	0.00904454	741	799	616	445	460	333	790.522	592.915	662.515	389.181	419.698	461.999	36.9584	24.4432	30.3421	18.7991	19.2145	17.8468	0.680874	5.27726	0.00190866	0.0224159
gene18141	LOC110533940	lysine-specific demethylase 6B-like	CDS	omy10	NC_035086.1	38758238	38781851	kdm6bb	NC_048574.1	42985712	43008622	215.46	0.918675	0.304319	3.01879	0.00253788	0.0223591	248	323	317	205	107	123	264.574	239.689	340.937	179.286	97.6253	170.648	4.46604	3.56772	5.63768	3.12685	1.61373	2.38011	0.910914	3.92499	0.00390932	0.0397756
gene18151	LOC110533950	H/ACA ribonucleoprotein complex subunit 4-like	CDS	omy10	NC_035086.1	38883036	38889990	LOC110533950	NC_048574.1	43111942	43118330	1438.88	-1.12037	0.224727	-4.98547	6.18098e-07	1.44775e-05	643	1422	909	1983	2360	1461	685.973	1055.23	977.64	1734.26	2153.23	2026.97	28.7305	38.9716	40.1113	75.0476	88.3122	70.146	-1.1278	6.65597	4.41e-06	0.000115969
gene18152	LOC110533951	55 kDa erythrocyte membrane protein-like	CDS	omy10	NC_035086.1	38889671	38912456	LOC110533951	NC_048574.1	43118568	43140706	1933.1	2.48062	0.287243	8.63597	5.82293e-18	5.11458e-16	3609	3937	2847	424	646	580	3850.2	2921.54	3061.98	370.815	589.402	804.682	218.784	146.39	170.446	21.7709	32.7972	37.7813	2.47464	7.07836	7.77e-15	7.68e-13
gene18157	LOC110533956	lys-63-specific deubiquitinase BRCC36-like	CDS	omy10	NC_035086.1	39295794	39302889	LOC110533956	NC_048574.1	43534280	43542281	302.445	-0.643783	0.212797	-3.02534	0.00248358	0.0220324	207	352	209	408	370	298	220.834	261.209	224.782	356.822	337.583	413.44	10.8541	11.3209	10.8228	18.1203	16.248	16.7903	-0.650856	4.41191	0.00442661	0.0437993
gene18160	LOC110533959	AMME syndrome candidate gene 1 protein-like	CDS	omy10	NC_035086.1	39381866	39422400	LOC110533959	NC_048574.1	43615873	43653352	1002.19	0.751722	0.184973	4.06396	4.82481e-05	0.000747016	1309	1703	1034	902	752	552	1396.48	1263.75	1112.08	788.857	686.114	765.836	22.5923	18.0282	17.6243	13.1859	10.8696	10.2372	0.744944	6.13359	0.000456063	0.00678601
gene18161	LOC110533960	chromosome-associated kinesin KIF4-like	CDS	omy10	NC_035086.1	39427711	39444525	LOC110533960	NC_048574.1	43659427	43676273	435.411	0.655801	0.2024	3.24012	0.0011948	0.0120734	486	649	556	348	392	254	518.48	481.605	597.984	304.348	357.655	352.395	15.2086	12.457	17.183	9.2239	10.2734	8.54099	0.648421	4.93412	0.00268645	0.0295558
gene18176	LOC110533975	bcl2-associated agonist of cell death-like	CDS	omy10	NC_035086.1	39751356	39768170	LOC110533975	NC_048574.1	43963080	43979112	265.445	0.88363	0.277413	3.18525	0.00144627	0.0141532	283	485	343	166	177	184	301.913	359.905	368.9	145.178	161.492	255.279	14.5644	15.3097	17.433	7.23598	7.62882	10.1753	0.876564	4.22342	0.00219602	0.0251221
gene18200	LOC110534002	sororin-like	CDS	omy10	NC_035086.1	40128940	40134389	LOC110534002	NC_048574.1	44320239	44325686	191.234	0.941275	0.268996	3.49922	0.000466626	0.00543496	300	290	204	133	157	96	320.05	215.201	219.404	116.317	143.245	133.189	15.2029	9.01407	10.2096	5.70873	6.66319	5.22755	0.934286	3.75574	0.00124877	0.0158188
gene18224	LOC100135968	interleukin 13 receptor alpha-2	CDS	omy10	NC_035086.1	40940628	40964826	LOC100135968	NC_048574.1	45125552	45149685	1091.43	0.987397	0.24302	4.06302	4.84409e-05	0.000749638	1693	2025	970	786	769	582	1806.15	1502.7	1043.25	687.408	701.625	807.457	92.8715	68.1345	52.5494	36.5199	35.3287	34.3059	0.981324	6.25643	0.000133759	0.00234744
gene18225	LOC110534924	uncharacterized LOC110534924	lnc_RNA	omy10	NC_035086.1	40973323	40974641	LOC110534924	NC_048574.1	45154412	45155664	6.95789	6.18706	1.49496	4.13861	3.4941e-05	0.000558567	19	13	11	0	0	0	20.2698	9.64693	11.8306	0	0	0	3.1744	1.3322	1.81498	0	0	0	6.83734	-0.68094	2.62e-07	8.75e-06
gene18228	LOC110534030	calpain-5-like	CDS	omy10	NC_035086.1	41108719	41143598	LOC110534030	NC_048574.1	45290557	45325874	424.464	-2.16893	0.395547	-5.48336	4.17313e-08	1.19448e-06	116	347	75	1051	677	395	123.752	257.499	80.6633	919.167	617.686	548.017	4.15262	7.61923	2.65153	31.8676	20.2969	15.1944	-2.17621	4.90172	1.93e-06	5.4e-05
gene18235	LOC110534045	proteasome subunit beta type-6-like	CDS	omy10	NC_035086.1	41429655	41432848	LOC110534045	NC_048574.1	45615874	45629020	881.333	-0.605079	0.193161	-3.13251	0.00173316	0.0164088	627	993	642	1021	1224	852	668.903	736.877	690.478	892.93	1116.76	1182.05	98.5933	95.7736	99.6977	135.984	161.19	143.959	-0.611976	5.94929	0.00424714	0.0424084
gene18249	LOC110534052	heterogeneous nuclear ribonucleoprotein U-like protein 1	CDS	omy10	NC_035086.1	41618818	41627362	LOC110534052	NC_048574.1	45792208	45800378	298.076	-1.07655	0.260888	-4.12649	3.68346e-05	0.000585035	186	265	168	611	377	241	198.431	196.649	180.686	534.359	343.97	334.359	7.02582	6.13969	6.26706	19.5482	11.9262	9.78187	-1.08342	4.39316	6.02e-05	0.00117184
gene18250	LOC110534054	uncharacterized LOC110534054	CDS	omy10	NC_035086.1	41633713	41639569	LOC110534054	NC_048574.1	45806685	45813020	459.001	0.912465	0.209398	4.35757	1.31513e-05	0.000231029	609	726	569	406	361	194	649.7	538.744	611.966	355.073	329.371	269.152	23.1803	16.9494	21.3887	13.0891	11.5076	7.93458	0.90521	5.01049	4.33e-05	0.00087833
gene18260	LOC110534061	uncharacterized LOC110534061	CDS	omy10	NC_035086.1	41832784	41844849	LOC110534061	NC_048574.1	46008205	46021746	843.759	-1.30281	0.291201	-4.47392	7.67995e-06	0.000142427	591	685	299	1745	1176	723	630.498	508.319	321.578	1526.12	1072.97	1003.08	43.4898	30.9177	21.7291	108.762	72.4743	57.1688	-1.30913	5.88856	1.55e-05	0.00035599
gene18263	phldb2	pleckstrin homology like domain family B member 2	CDS	omy10	NC_035086.1	41897460	41921217	phldb2a	NC_048574.1	46068405	46089813	247.653	0.831012	0.268413	3.09602	0.00196134	0.018171	335	375	295	262	184	98	357.389	278.277	317.276	229.136	167.879	135.964	9.10932	6.25445	7.92198	6.03427	4.19021	2.86344	0.823529	4.12631	0.00321886	0.0340585
gene18286	LOC110534087	diamine acetyltransferase 1-like	CDS	omy10	NC_035086.1	42222610	42224915	sat1a.2	NC_048574.1	46392912	46395196	5176.68	-0.995786	0.274983	-3.62127	0.000293163	0.00364992	2752	5145	3364	5385	6998	6915	2935.92	3817.96	3618.02	4709.53	6384.88	9593.76	411.337	471.684	496.564	681.737	875.991	1110.61	-1.00189	8.50082	0.000888737	0.0119873
gene18300	LOC110534099	transgelin-3-like	CDS	omy10	NC_035086.1	42452185	42458406	LOC110534099	NC_048574.1	46611055	46615697	30.4819	1.63886	0.523395	3.1312	0.00174091	0.0164773	34	49	61	20	10	13	36.2723	36.3615	65.6062	17.4913	9.12386	18.036	3.10117	2.74132	5.49474	1.54511	0.763877	1.27412	1.6232	1.17858	0.00196016	0.0229118
gene18319	LOC110534118	nascent polypeptide-associated complex subunit alpha, muscle-specific form-like	CDS	omy10	NC_035086.1	43042412	43075211	LOC110534118	NC_048574.1	47203241	47234608	377.413	1.02847	0.272812	3.76989	0.000163318	0.0021958	368	912	417	253	258	209	392.594	676.769	448.488	221.265	235.396	289.963	15.7688	23.9697	17.6465	9.18235	9.25864	9.62317	1.02139	4.72951	0.00021302	0.00352639
gene18333	LOC110534131	phosphofurin acidic cluster sorting protein 1-like	CDS	omy10	NC_035086.1	43792775	43816321	LOC110534131	NC_048574.1	47963435	47987449	92.3313	-1.27304	0.42338	-3.00686	0.00263965	0.0231472	47	43	75	179	90	110	50.1411	31.9091	80.6633	156.547	82.1148	152.612	1.78895	1.00389	2.81925	5.7708	2.86893	4.49899	-1.27784	2.71542	0.00503888	0.0485991
gene1834	LOC110536075	tuftelin-like	CDS	omy02	NC_035078.1	3247768	3276949	tuft1a	NC_048566.1	16040245	16067299	1271.62	1.46197	0.240208	6.08627	1.15574e-09	4.11486e-08	1717	3126	1343	650	753	561	1831.75	2319.72	1444.41	568.467	687.027	778.322	73.0332	81.556	56.4152	23.4178	26.8239	25.6409	1.45539	6.47593	1.87e-08	7.58e-07
gene18340	LOC110534137	ras-related protein Rab-1B-like	CDS	omy10	NC_035086.1	43898762	43902994	LOC110534137	NC_048574.1	48070333	48074547	1644.73	0.739248	0.154843	4.77419	1.80436e-06	3.86655e-05	2002	2654	1921	1390	1339	908	2135.8	1969.46	2066.06	1215.64	1221.69	1259.74	99.638	81.0175	94.4189	58.5946	55.8108	48.5588	0.732265	6.84693	0.000373027	0.00570624
gene18361	LOC110534160	5-hydroxytryptamine receptor 2A-like	CDS	omy10	NC_035086.1	44305098	44310818	LOC110534160	NC_048574.1	48484188	48488509	130.21	-9.58466	1.2955	-7.3984	1.37832e-13	7.9116e-12	0	1	0	499	292	56	0	0.742072	0	436.408	266.417	77.6935	0	0.0303851	0	20.9376	12.1144	2.98094	-9.27091	3.22051	3.62e-17	4.68e-15
gene18382	LOC110534178	platelet-derived growth factor receptor beta-like	CDS	omy10	NC_035086.1	44947092	44967705	LOC110534178	NC_048574.1	49160630	49181760	568.29	-1.7373	0.209527	-8.29155	1.11786e-16	8.84661e-15	218	401	238	997	1079	553	232.569	297.571	255.972	871.941	984.465	767.223	7.18426	8.10563	7.74592	27.8293	29.7799	19.5826	-1.74448	5.31972	1.39e-14	1.33e-12
gene18384	LOC110534180	vascular endothelial growth factor C-like	CDS	omy10	NC_035086.1	45004684	45013008	LOC110534180	NC_048574.1	49218199	49226581	301.942	-2.35444	0.373375	-6.30582	2.86671e-10	1.09897e-08	50	185	97	412	498	506	53.3416	137.283	104.325	360.321	454.368	702.016	3.53164	8.01485	6.76627	24.6482	29.4586	38.4042	-2.36014	4.40745	6.38e-09	2.81e-07
gene18396	LOC110534192	CCR4-NOT transcription complex subunit 6-like	CDS	omy10	NC_035086.1	45387162	45400286	cnot6a	NC_048574.1	49605233	49618387	451.668	1.05082	0.250667	4.19208	2.76412e-05	0.000452506	718	665	528	350	267	240	765.985	493.478	567.87	306.098	243.607	332.972	15.5874	8.85497	11.3202	6.43574	4.85441	5.59861	1.04428	4.98661	4.24e-05	0.000862051
gene18400	LOC110534194	uncharacterized LOC110534194	CDS	omy10	NC_035086.1	45515253	45519991	LOC110534194	NC_048574.1	49725851	49730277	18.6426	-1.98924	0.671906	-2.96059	0.00307052	0.0263051	7	13	5	42	44	9	7.46782	9.64693	5.37756	36.7317	40.145	12.4865	0.310379	0.353553	0.218945	1.57734	1.63389	0.428803	-1.98104	0.548905	0.00209065	0.0241703
gene18403	LOC110534197	rho GTPase-activating protein 24-like	CDS	omy10	NC_035086.1	45569072	45574085	LOC110534197	NC_048574.1	49772382	49795586	9.63197	5.6761	1.47702	3.84294	0.00012157	0.00168846	32	22	6	1	0	0	34.1386	16.3256	6.45307	0.874565	0	0	1.22303	0.515737	0.22647	0.0323721	0	0	5.3887	-0.289093	6.13e-06	0.000156055
gene18435	foxo1	forkhead box O1	CDS	omy10	NC_035086.1	46468193	46561983	LOC110534227	NC_048574.1	50656822	50747562	512.145	2.20804	0.308054	7.16772	7.62566e-13	3.94511e-11	1128	994	544	242	159	137	1203.39	737.619	585.078	211.645	145.069	190.072	29.123	15.7409	13.8706	5.29205	3.43796	3.80074	2.20147	5.1675	9.23e-12	5.99e-10
gene18442	LOC110534235	ubiquitin-associated and SH3 domain-containing protein B-like	CDS	omy10	NC_035086.1	46912151	46971493	ubash3ba	NC_048574.1	51093777	51150423	205.907	0.749849	0.230795	3.24898	0.00115818	0.0117591	267	299	250	185	167	105	284.844	221.879	268.878	161.794	152.369	145.675	7.16081	4.91857	6.62157	4.20247	3.75097	3.02594	0.742987	3.86141	0.00365733	0.0377651
gene18446	LOC110534241	A disintegrin and metalloproteinase with thrombospondin motifs 15-like	CDS	omy10	NC_035086.1	47944586	47980066	adamts15a	NC_048574.1	52089831	52124329	287.559	3.16556	0.334059	9.47605	2.64092e-21	2.99417e-19	690	569	365	59	51	55	736.114	422.239	392.562	51.5993	46.5317	76.3061	17.3255	8.76324	9.05106	1.25479	1.07246	1.48395	3.15725	4.33867	1.43e-18	2.07e-16
gene18447	LOC110534242	A disintegrin and metalloproteinase with thrombospondin motifs 8-like	CDS	omy10	NC_035086.1	47982211	48010921	adamts8a	NC_048574.1	52126734	52155344	8.1664	3.20702	1.04508	3.06868	0.00215006	0.019579	17	24	8	3	2	0	18.1361	17.8097	8.60409	2.62369	1.82477	0	0.573149	0.496303	0.266366	0.0856686	0.056471	0	3.08708	-0.461172	0.000146355	0.00253606
gene18485	LOC110534285	caspase-3-like	CDS	omy10	NC_035086.1	49430718	49437179	casp3a	NC_048574.1	53872259	53878829	447.579	0.758822	0.195455	3.88234	0.000103454	0.00146463	522	688	577	395	336	249	556.886	510.545	620.57	345.453	306.562	345.459	32.135	25.9784	35.0796	20.5962	17.323	16.4713	0.751473	4.97372	0.000378139	0.0057773
gene18487	LOC110534282	long-chain-fatty-acid--CoA ligase 1-like	CDS	omy10	NC_035086.1	49461149	49524533	acsl1a	NC_048574.1	53902171	53964730	1008.98	1.01933	0.218644	4.66207	3.13042e-06	6.37896e-05	1293	1584	1396	805	840	380	1379.41	1175.44	1501.41	704.025	766.404	527.206	58.3552	43.8483	62.221	30.7722	31.7495	18.4283	1.01172	6.14302	1.79e-05	0.000404274
gene18494	ankrd37	ankyrin repeat domain 37	CDS	omy10	NC_035086.1	49697798	49715998	ankrd37	NC_048574.1	54146125	54170205	90.2013	-1.16673	0.322048	-3.62286	0.000291369	0.003629	60	54	59	154	119	94	64.0099	40.0719	63.4551	134.683	108.574	130.414	4.3394	2.39546	4.21406	9.43368	7.20779	7.30512	-1.17033	2.6851	0.00115864	0.0149063
gene18520	LOC110534313	arfaptin-1-like	CDS	omy10	NC_035086.1	50319669	50351765	arfip1	NC_048574.1	54796229	54829870	654.339	-0.565467	0.167008	-3.38587	0.000709542	0.00779034	492	719	488	920	848	551	524.881	533.55	524.849	804.599	773.704	764.448	16.983	15.2229	16.6357	26.898	24.5145	20.4373	-0.572415	5.52113	0.0036111	0.0373765
gene18556	LOC110534342	CD209 antigen-like protein 2	CDS	omy10	NC_035086.1	52918564	52922229	LOC110534342	NC_048574.1	57427664	57431395	39.4541	5.21618	1.03334	5.04789	4.46709e-07	1.07063e-05	159	8	51	3	1	2	169.626	5.93657	54.8511	2.62369	0.912386	2.77477	13.9797	0.431427	4.42834	0.22341	0.0736337	0.188952	5.12758	1.51769	5.98e-05	0.00116385
gene18562	LOC110534345	hepatocyte cell adhesion molecule-like	CDS	omy10	NC_035086.1	53079849	53110864	LOC110534345	NC_048574.1	57615362	57645921	128.74	-1.94329	0.28533	-6.8107	9.71268e-12	4.47455e-10	53	63	53	266	235	119	56.5421	46.7505	57.0021	232.634	214.411	165.099	2.33364	1.70143	2.30464	9.92021	8.66566	5.63022	-1.94663	3.19413	1.77e-09	8.49e-08
gene18589	LOC110534369	uncharacterized LOC110534369	CDS	omy10	NC_035086.1	54063218	54078084	si:dkey-117m1.4	NC_048574.1	58492055	58505574	54.9161	-1.21453	0.384355	-3.15993	0.00157807	0.0152016	40	43	23	105	68	55	42.6733	31.9091	24.7368	91.8293	62.0423	76.3061	1.12101	0.739155	0.636574	2.49242	1.59601	1.65628	-1.21775	1.98976	0.00364773	0.037682
gene18609	LOC110534376	mucin-2-like	CDS	omy10	NC_035086.1	54838049	54844375	#N/A	#N/A	#N/A	#N/A	5.53151	4.82613	1.72433	2.79885	0.00512856	0.0397119	15	1	14	0	0	1	16.0025	0.742072	15.0572	0	0	1.38738	0.35777	0.0146295	0.32977	0	0	0.0256291	4.43786	-0.987798	0.00307895	0.0329545
gene18610	LOC110534381	claudin domain-containing protein 1-like	CDS	omy10	NC_035086.1	54966267	54973428	LOC110534381	NC_048574.1	59401708	59408944	981.465	0.604499	0.180805	3.34337	0.000827683	0.00886819	1040	1790	1035	830	865	593	1109.5	1328.31	1113.15	725.889	789.214	822.718	42.2707	44.6247	41.5448	28.5737	29.4441	25.8989	0.597206	6.10345	0.00423856	0.0423342
gene18629	LOC110534398	coiled-coil domain-containing protein 86-like	CDS	omy10	NC_035086.1	55219887	55222127	LOC110534398	NC_048574.1	59554626	59557594	956.731	-0.727115	0.191121	-3.80448	0.000142102	0.00194376	581	1098	675	1259	1371	885	619.829	814.795	725.97	1101.08	1250.88	1227.83	54.3853	63.0412	62.3993	99.819	107.478	89.0163	-0.734425	6.06785	0.000607074	0.0086643
gene18632	LOC110534404	uncharacterized LOC110534404	CDS	omy10	NC_035086.1	55279969	55282865	LOC110534404	NC_048574.1	59641980	59648505	926.343	2.06843	0.30093	6.87347	6.26583e-12	2.95038e-10	1406	2321	1174	283	324	382	1499.97	1722.35	1262.65	247.502	295.613	529.981	131.434	133.08	108.383	22.4073	25.3654	38.3712	2.06253	6.01902	9.67e-11	5.48e-09
gene18672	tmem187	transmembrane protein 187	CDS	omy10	NC_035086.1	57315772	57317137	tmem187	NC_048574.1	61693343	61694713	262.001	-0.898963	0.220637	-4.07439	4.61348e-05	0.000719875	158	256	176	380	331	281	168.559	189.97	189.29	332.335	302	389.855	16.0782	15.9786	17.6874	32.7527	28.2089	30.7262	-0.905875	4.20578	0.000159795	0.00274713
gene18677	LOC110534442	syntaxin-3-like	CDS	omy10	NC_035086.1	57358511	57366591	LOC110534442	NC_048574.1	61738332	61746064	93.1208	1.67859	0.402697	4.16836	3.06794e-05	0.000496649	80	171	198	47	42	39	85.3465	126.894	212.951	41.1045	38.3202	54.108	2.7236	3.5708	6.65715	1.35529	1.19751	1.42672	1.6672	2.73131	0.000126606	0.0022378
gene18690	LOC110534455	sialic acid synthase-like	CDS	omy10	NC_035086.1	57555803	57559880	LOC110534455	NC_048574.1	61913921	61917985	1579.68	-0.919973	0.170398	-5.39898	6.70194e-08	1.87139e-06	930	1589	1028	2518	2242	1408	992.153	1179.15	1105.63	2202.15	2045.57	1953.44	79.997	83.8361	87.3281	183.454	161.511	130.141	-0.927315	6.79066	1.3e-05	0.000306018
gene18691	LOC110533178	sialic acid synthase-like	pseudogene	omy10	NC_035086.1	57561891	57568302	#N/A	#N/A	#N/A	#N/A	60.2342	-1.84974	0.458633	-4.03316	5.50328e-05	0.00083986	10	39	36	125	84	70	10.6683	28.9408	38.7184	109.321	76.6404	97.1169	3.80837	9.11004	13.5398	40.321	26.7914	28.6456	-1.85357	2.11726	0.000195903	0.00328856
gene18693	LOC110534456	bifunctional UDP-N-acetylglucosamine 2-epimerase/N-acetylmannosamine kinase-like	CDS	omy10	NC_035086.1	57583304	57607245	gne	NC_048574.1	61941451	61973640	1425.51	-1.56332	0.252157	-6.19977	5.65465e-10	2.10221e-08	748	995	582	3112	1666	1549	797.99	738.361	625.947	2721.65	1520.04	2149.06	30.6714	25.0249	23.5682	108.082	57.2116	68.2503	-1.5698	6.64322	8.17e-09	3.55e-07
gene18695	LOC110534458	tropomodulin-1-like	CDS	omy10	NC_035086.1	57645479	57658591	LOC110534458	NC_048574.1	62001922	62021187	53.1592	3.43027	0.475328	7.21664	5.32862e-13	2.8067e-11	118	91	92	11	11	5	125.886	67.5285	98.947	9.62021	10.0362	6.93692	12.9155	6.10923	9.94458	1.01977	1.00832	0.588057	3.40747	1.94644	8.52e-12	5.57e-10
gene18845	LOC110534483	ankyrin repeat and SOCS box protein 5-like	CDS	omy10	NC_035086.1	60947407	60957246	asb5b	NC_048574.1	65274432	65289182	100.963	-3.53018	0.398393	-8.86104	7.92705e-19	7.52058e-17	18	14	18	201	150	176	19.203	10.389	19.3592	175.787	136.858	244.18	0.838505	0.400017	0.828087	7.93069	5.85195	8.80981	-3.52433	2.83871	1.77e-15	1.87e-13
gene18852	LOC110534493	uncharacterized LOC110534493	lnc_RNA	omy10	NC_035086.1	61322529	61331439	LOC110534493	NC_048574.1	65680182	65689120	150.512	-2.95364	0.39809	-7.41951	1.17553e-13	6.83347e-12	37	25	43	355	187	229	39.4728	18.5518	46.247	310.47	170.616	317.711	2.70553	1.12126	3.10519	21.9867	11.4516	17.9931	-2.95481	3.41096	1.77e-11	1.11e-09
gene18858	LOC110534498	N-acetylgalactosaminyltransferase 7-like	CDS	omy10	NC_035086.1	61495275	61527191	LOC110534498	NC_048574.1	65849215	65880063	990.633	-1.14052	0.322842	-3.53274	0.000411277	0.00486833	392	721	838	1231	1310	1310	418.198	535.034	901.278	1076.59	1195.23	1817.47	14.2532	16.0798	30.0914	37.9112	39.8911	51.1823	-1.1476	6.11677	0.000728827	0.0101328
gene18874	LOC110534511	glutamyl-tRNA(Gln) amidotransferase subunit B, mitochondrial-like	pseudogene	omy10	NC_035086.1	62557634	62578216	LOC110534511	NC_048574.1	66727076	66749969	75.7211	-1.13403	0.348628	-3.25285	0.00114254	0.011641	29	67	57	116	108	81	30.9381	49.7188	61.3041	101.449	98.5377	112.378	1.31608	1.86499	2.55464	4.45887	4.10474	3.94994	-1.14029	2.43852	0.00308618	0.0330127
gene18875	LOC110534509	protein FAM160A1-like	CDS	omy10	NC_035086.1	62578207	62619402	LOC110534509	NC_048574.1	66749967	66815220	486.769	2.87177	0.382509	7.50771	6.01694e-14	3.6084e-12	1229	522	810	136	122	87	1311.14	387.361	871.164	118.941	111.311	120.702	27.0913	7.05773	17.6333	2.53921	2.25224	2.06072	2.86437	5.09284	1.25e-10	6.98e-09
gene18888	LOC110534522	rho GTPase-activating protein 10-like	CDS	omy10	NC_035086.1	63421989	63484458	LOC110534522	NC_048574.1	67495698	67557048	506.927	1.71549	0.267654	6.40934	1.46151e-10	5.82538e-09	975	803	648	286	282	145	1040.16	595.884	696.931	250.125	257.293	201.171	23.0063	11.6218	15.1004	5.71598	5.57274	3.67648	1.70819	5.15266	5.3e-10	2.73e-08
gene1889	LOC110536519	pyruvate kinase PKM-like	CDS	omy02	NC_035078.1	4349939	4357546	LOC110536519	NC_048567.1	9603201	9641233	170.274	-2.04352	0.41427	-4.93281	8.10545e-07	1.86169e-05	43	75	91	288	172	298	45.8738	55.6554	97.8715	251.875	156.93	413.44	4.78945	5.12384	10.0099	27.1701	16.0444	35.666	-2.04819	3.58369	5.36e-06	0.000138656
gene18898	LOC110534530	mothers against decapentaplegic homolog 1	CDS	omy10	NC_035086.1	64063563	64090347	LOC110534530	NC_048574.1	68103753	68129353	412.602	1.80214	0.350661	5.13928	2.758e-07	6.88898e-06	326	918	831	194	163	169	347.787	681.222	893.75	169.666	148.719	234.468	10.1994	17.6163	25.676	5.1409	4.2709	5.6815	1.79364	4.85536	1.47e-06	4.22e-05
gene18932	LOC110534949	dickkopf-related protein 2-like	CDS	omy10	NC_035086.1	65907767	65909506	LOC110534949	NC_048574.1	70592817	70611248	23.3892	-3.04589	0.737465	-4.13022	3.62417e-05	0.000577339	1	15	2	37	57	30	1.06683	11.1311	2.15102	32.3589	52.006	41.6215	0.137357	1.26375	0.271301	4.30462	6.55696	4.42786	-3.01868	0.819432	2.2e-05	0.000485242
gene18945	LOC110534568	uncharacterized LOC110534568	lnc_RNA	omy10	NC_035086.1	66394919	66396796	LOC110534568	NC_048574.1	71472446	71476198	197.88	3.73105	0.390726	9.54902	1.30923e-21	1.5277e-19	523	383	244	42	23	18	557.953	284.213	262.425	36.7317	20.9849	24.9729	39.4465	17.7183	18.1747	2.68311	1.45282	1.45881	3.71944	3.80456	5e-18	6.97e-16
gene18946	LOC110533207	max dimerization protein 4-like	CDS	omy10	NC_035086.1	66434008	66460228	LOC110533207	NC_048583.1	4962696	5004867	27.1963	3.47262	0.801627	4.33197	1.47783e-05	0.000257068	96	34	21	8	5	1	102.416	25.2304	22.5857	6.99652	4.56193	1.38738	19.8875	4.32021	4.29635	1.40372	0.867473	0.222603	3.43291	1.02557	3.47e-05	0.000725546
gene1897	pk	pyruvate kinase PKM	CDS	omy02	NC_035078.1	4530459	4551623	pk	NC_048566.1	18198290	18224300	226.933	-2.15517	0.387035	-5.56842	2.57066e-08	7.63839e-07	57	95	110	385	243	399	60.8094	70.4968	118.306	336.707	221.71	553.566	4.82247	4.92986	9.19089	27.5891	17.2178	36.2734	-2.1601	3.99591	2.51e-07	8.4e-06
gene19018	LOC110534800	uncharacterized LOC110534800	lnc_RNA	omy10	NC_035086.1	67872593	67874531	#N/A	#N/A	#N/A	#N/A	221.827	0.865248	0.284713	3.03902	0.00237349	0.0212385	323	361	229	208	122	129	344.587	267.888	246.292	181.909	111.311	178.972	29.9725	20.5468	20.9858	16.348	9.48105	12.8627	0.858367	3.96766	0.00401097	0.0405528
gene1906	LOC110534321	myosin-11-like	CDS	omy02	NC_035078.1	4694043	4737187	LOC110534321	NC_048566.1	18349751	18433698	35.1046	-2.63808	0.599721	-4.39885	1.08828e-05	0.000195255	5	12	14	110	34	39	5.33416	8.90486	15.0572	96.2021	31.0211	54.108	0.124356	0.183061	0.343872	2.31725	0.708196	1.04228	-2.63133	1.37186	2.35e-05	0.000513631
gene19075	LOC110534597	uncharacterized LOC110534597	lnc_RNA	omy10	NC_035086.1	70694441	70696267	#N/A	#N/A	#N/A	#N/A	54.5185	2.50949	0.478266	5.24706	1.54549e-07	4.03697e-06	63	171	78	10	26	12	67.2104	126.894	83.8899	8.74565	23.722	16.6486	24.3937	40.6116	29.8265	3.27959	8.43116	4.99275	2.4925	1.99266	1.34e-06	3.9e-05
gene19091	LOC110535145	1-phosphatidylinositol 4,5-bisphosphate phosphodiesterase delta-1-like	CDS	omy11	NC_035087.1	41089	104943	plcd1a	NC_048575.1	108818	175767	23.4233	2.99828	0.643543	4.65902	3.17715e-06	6.46593e-05	55	41	33	3	7	5	58.6757	30.4249	35.4919	2.62369	6.3867	6.93692	2.00928	0.918709	1.19059	0.0928283	0.214167	0.196276	2.96425	0.826587	1.51e-06	4.31e-05
gene19099	LOC110535151	solute carrier family 35 member G2-like	CDS	omy11	NC_035087.1	490529	501376	LOC110535151	NC_048575.1	632123	646961	12.3386	5.09272	1.41465	3.59999	0.000318224	0.00392374	42	3	23	1	0	1	44.8069	2.22622	24.7368	0.874565	0	1.38738	2.6954	0.11809	1.45771	0.054357	0	0.0689595	4.861	-0.0366599	0.000184862	0.00312587
gene1912	LOC110536690	cytohesin-2	CDS	omy02	NC_035078.1	4798573	4806279	LOC110536690	NC_048566.1	18485082	18493053	324.167	0.866062	0.260876	3.31983	0.000900737	0.00951383	390	641	340	309	278	118	416.064	475.668	365.674	270.24	253.643	163.711	15.7593	15.8872	13.5682	10.5758	9.40795	5.12361	0.85818	4.51271	0.00126579	0.0159907
gene19127	rdh10	retinol dehydrogenase 10	CDS	omy11	NC_035087.1	2639998	2658628	LOC110536524	NC_048575.1	3997443	4015695	1298.98	-1.36572	0.174913	-7.808	5.81028e-15	3.83815e-13	717	890	702	2290	2078	1236	764.918	660.444	755.009	2002.75	1895.94	1714.81	27.9728	21.2972	27.0473	75.6717	67.8951	51.815	-1.3724	6.50928	1.43e-10	7.98e-09
gene19143	LOC110535189	proteasome activator complex subunit 2-like	CDS	omy11	NC_035087.1	3632463	3640852	LOC110535189	NC_048575.1	6028660	6038322	239.088	-0.723992	0.223468	-3.2398	0.00119615	0.0120794	185	210	175	346	299	229	197.364	155.835	188.214	302.599	272.803	317.711	27.9522	19.4617	26.1128	44.2794	37.8348	37.1792	-0.730142	4.0749	0.00299117	0.0321882
gene19149	LOC110536535	abl interactor 1-like	CDS	omy11	NC_035087.1	3743236	3787541	LOC110536535	NC_048575.1	6148366	6261664	367.399	0.917513	0.302703	3.03107	0.0024369	0.0216785	348	952	337	288	262	197	371.257	706.452	362.447	251.875	239.045	273.315	16.8023	28.1932	16.0691	11.7778	10.5942	10.2206	0.910416	4.69175	0.00289062	0.0313671
gene19154	LOC110535193	serine/threonine-protein kinase greatwall-like	CDS	omy11	NC_035087.1	3873402	3881982	LOC110535193	NC_048575.1	6289427	6298369	195.433	0.904542	0.252932	3.57622	0.000348597	0.00423455	205	397	233	134	172	97	218.7	294.602	250.594	117.192	156.93	134.576	8.24064	9.78846	9.24982	4.5624	5.79044	4.18986	0.896311	3.78778	0.00111667	0.0144566
gene19166	LOC110535201	V-set and transmembrane domain-containing protein 2A-like	CDS	omy11	NC_035087.1	4555625	4591259	LOC110535201	NC_048575.1	7012348	7051404	102.129	-2.36333	0.445105	-5.3096	1.09868e-07	2.93705e-06	31	59	21	280	203	60	33.0718	43.7822	22.5857	244.878	185.214	83.243	0.806508	0.94149	0.539556	6.17002	4.42302	1.67733	-2.36763	2.8727	1.23e-06	3.61e-05
gene19181	LOC110536544	potassium voltage-gated channel subfamily H member 2-like	CDS	omy11	NC_035087.1	6045885	6147435	LOC110536544	NC_048575.1	8381370	8497020	35.0096	1.90677	0.529139	3.60354	0.000313915	0.00387809	37	80	62	23	7	13	39.4728	59.3657	66.6817	20.115	6.3867	18.036	2.2391	2.96946	3.70538	1.17891	0.354769	0.845347	1.89048	1.37544	0.000482727	0.00712556
gene19236	lama1	laminin subunit alpha 1	CDS	omy11	NC_035087.1	8488697	8561551	LOC110536548	NC_048575.1	11064970	11143146	558.807	-1.08008	0.285379	-3.78472	0.000153883	0.00208547	219	641	340	760	801	636	233.636	475.668	365.674	664.669	730.821	882.376	3.12741	5.61456	4.79502	9.19255	9.57965	9.7593	-1.08685	5.29373	0.000152536	0.00263332
gene19265	LOC110535288	5'-AMP-activated protein kinase subunit gamma-1-like	CDS	omy11	NC_035087.1	10417676	10530280	LOC110535288	NC_048575.1	12896494	13027095	476.229	-1.27401	0.229604	-5.54872	2.87762e-08	8.46397e-07	270	328	283	713	629	594	288.045	243.4	304.37	623.565	573.891	824.106	20.7701	15.4762	21.4996	46.4564	40.5229	49.1	-1.28012	5.06329	6.5e-08	2.41e-06
gene19267	LOC110535293	polypeptide N-acetylgalactosaminyltransferase 11-like	CDS	omy11	NC_035087.1	10558758	10605448	LOC110535293	NC_048575.1	13046306	13094507	68.2234	-1.93981	0.403458	-4.80796	1.52481e-06	3.32773e-05	26	32	31	150	72	92	27.7376	23.7463	33.3408	131.185	65.6918	127.639	1.14698	0.865865	1.35057	5.60476	2.66007	4.36106	-1.94164	2.28789	1.03e-05	0.000248188
gene19288	LOC110535313	alanine aminotransferase 2-like	CDS	omy11	NC_035087.1	11908445	11923982	si:ch211-217a12.1	NC_048575.1	14406010	14421353	73.299	1.6253	0.350493	4.63718	3.53191e-06	7.09757e-05	86	170	106	31	49	26	91.7475	126.152	114.004	27.1115	44.7069	36.072	4.53164	5.49443	5.51612	1.38357	2.16237	1.47215	1.61386	2.3996	3.51e-05	0.000732574
gene19319	LOC110535341	vascular endothelial growth factor receptor 1-like	CDS	omy11	NC_035087.1	12854605	12866757	#N/A	#N/A	#N/A	#N/A	37.9161	-2.38274	0.466788	-5.10454	3.31593e-07	8.16772e-06	9	20	11	56	89	44	9.60149	14.8414	11.8306	48.9756	81.2024	61.0449	0.561261	0.765013	0.677462	2.95796	4.64824	2.94846	-2.3789	1.47474	5.88e-07	1.85e-05
gene1932	LOC110536976	ubiquitin-conjugating enzyme E2 S	CDS	omy02	NC_035078.1	5077305	5084110	ube2s	NC_048566.1	18760843	18767906	499.471	0.620396	0.18105	3.42666	0.000611055	0.00684296	582	778	574	418	450	292	620.896	577.332	617.343	365.568	410.574	405.116	24.7329	20.2791	24.0898	15.0456	16.0155	13.3338	0.613203	5.13163	0.00247559	0.0277297
gene19341	LOC110535361	GRAM domain-containing protein 1C-like	CDS	omy11	NC_035087.1	13259537	13275283	gramd1c	NC_048575.1	15841848	15857765	399.077	0.955982	0.204441	4.67608	2.92414e-06	6.0084e-05	549	679	457	305	330	177	585.691	503.867	491.509	266.742	301.087	245.567	19.6483	14.9053	16.1525	9.24559	9.89107	6.80686	0.94895	4.80969	1.7e-05	0.00038555
gene19344	drd3	dopamine receptor D3	CDS	omy11	NC_035087.1	13399345	13452495	drd3	NC_048575.1	15988582	16030452	5.61249	4.86642	1.52498	3.19114	0.00141715	0.013933	11	19	6	0	0	1	11.7351	14.0994	6.45307	0	0	1.38738	0.570971	0.604911	0.307569	0	0	0.0557753	4.54614	-0.883328	9.87e-05	0.00180142
gene19346	map3k15	mitogen-activated protein kinase kinase kinase 15	CDS	omy11	NC_035087.1	13509229	13567817	map3k15	NC_048575.1	16098605	16205054	56.342	-1.51613	0.369985	-4.09781	4.17081e-05	0.000657216	22	41	31	98	73	71	23.4703	30.4249	33.3408	85.7073	66.6042	98.5042	0.786352	0.898865	1.09427	2.96689	2.18521	2.72693	-1.52031	2.02033	0.000179441	0.00304532
gene19348	LOC110535367	transferrin receptor protein 1-like	CDS	omy11	NC_035087.1	13605497	13616897	tfr1b	NC_048575.1	16241581	16253322	1895.24	-0.930284	0.196277	-4.73964	2.14102e-06	4.5243e-05	980	2001	1285	2829	2690	1824	1045.5	1484.89	1382.03	2474.14	2454.32	2530.59	30.2925	37.9379	39.2268	74.0669	69.6366	60.5836	-0.937737	7.05286	4.37e-05	0.000885913
gene19375	LOC110535390	uncharacterized LOC110535390	CDS	omy11	NC_035087.1	14049199	14051594	LOC110535391	NC_048575.1	16692465	16719098	13.9604	6.23086	1.48729	4.1894	2.79697e-05	0.000456949	16	80	6	1	0	0	17.0693	59.3657	6.45307	0.874565	0	0	0.928251	2.84677	0.343769	0.0491391	0	0	5.94698	0.232508	5.68e-06	0.000145551
gene19376	LOC110535391	la-related protein 4B-like	CDS	omy11	NC_035087.1	14052163	14075949	LOC110535391	NC_048575.1	16692465	16719098	145.973	4.45479	0.578318	7.703	1.32907e-14	8.48164e-13	136	760	120	19	14	6	145.089	563.975	129.061	16.6167	12.7734	8.3243	4.92439	16.8789	4.29107	0.582706	0.42454	0.233446	4.43751	3.38148	1.3e-09	6.37e-08
gene19380	LOC110535393	eotaxin-like	CDS	omy11	NC_035087.1	14135801	14141093	LOC110535393	NC_048575.1	16787452	16790203	24.3946	2.1579	0.695639	3.10204	0.00192192	0.0178782	38	79	18	6	5	13	40.5396	58.6237	19.3592	5.24739	4.56193	18.036	1.86256	2.37503	0.871302	0.249092	0.205245	0.684684	2.14167	0.896363	0.00258713	0.0287101
gene19383	LOC100136317	TNF superfamily member 10-like protein	CDS	omy11	NC_035087.1	14181973	14190505	LOC100136317	NC_048575.1	16834398	16842818	302.95	-1.33145	0.368718	-3.61102	0.000304991	0.00378081	100	358	133	336	567	354	106.683	265.662	143.043	293.854	517.323	491.134	10.2135	22.4271	13.4152	29.0667	48.4991	38.8506	-1.33817	4.41469	0.000611793	0.00871153
gene19393	LOC110535403	methionine-R-sulfoxide reductase B2, mitochondrial-like	CDS	omy11	NC_035087.1	14398302	14400982	msrb2	NC_048575.1	17044737	17047374	48.2124	-2.25807	0.621138	-3.63538	0.000277571	0.00347747	9	21	23	108	25	88	9.60149	15.5835	24.7368	94.453	22.8097	122.09	0.793813	1.13609	2.00343	8.06829	1.84668	8.34025	-2.25674	1.78957	0.000880778	0.0118886
gene19395	LOC110535406	SKI/DACH domain-containing protein 1-like	CDS	omy11	NC_035087.1	14473925	14482175	skida1	NC_048575.1	17122035	17128371	61.0189	-2.10032	0.437726	-4.79826	1.60049e-06	3.46922e-05	25	26	22	166	67	65	26.6708	19.2939	23.6612	145.178	61.1299	90.1799	0.421178	0.268668	0.366032	2.36873	0.945315	1.17668	-2.10076	2.13791	1e-05	0.000243095
gene19410	LOC110535418	tumor necrosis factor receptor superfamily member 11A-like	CDS	omy11	NC_035087.1	15386102	15405429	tnfrsf11a	NC_048575.1	17858123	17879460	38.923	1.42465	0.471028	3.02455	0.00249002	0.0220774	68	57	52	35	17	12	72.5446	42.2981	55.9266	30.6098	15.5106	16.6486	2.26187	1.16292	1.70818	0.986074	0.473571	0.428906	1.41276	1.517	0.00345298	0.0360216
gene19419	LOC110536572	zinc finger homeobox protein 4-like	CDS	omy11	NC_035087.1	15747736	15821575	zfhx4	NC_048575.1	18234892	18365014	104.55	2.01374	0.350104	5.75183	8.82832e-09	2.82259e-07	198	190	141	65	38	23	211.233	140.994	151.647	56.8467	34.6707	31.9098	2.43438	1.43283	1.71203	0.67689	0.391276	0.303859	2.00537	2.89825	2.05e-07	7.04e-06
gene19423	LOC110536574	ankyrin repeat domain-containing protein 33B-like	CDS	omy11	NC_035087.1	16074267	16091831	ankrd33ba	NC_048575.1	18822334	18844891	467.99	2.30846	0.312685	7.38271	1.55097e-13	8.76109e-12	719	646	1013	176	154	128	767.052	479.378	1089.49	153.923	140.507	177.585	21.6144	11.9114	30.0742	4.48135	3.87714	4.13471	2.30017	5.03559	1.58e-12	1.15e-10
gene1943	LOC110534365	coiled-coil domain-containing protein 106-like	CDS	omy02	NC_035078.1	5315555	5326324	LOC110534365	NC_048566.1	19514279	19524832	173.329	-1.09812	0.269628	-4.07272	4.6467e-05	0.000723293	78	176	108	260	237	192	83.2129	130.605	116.155	227.387	216.236	266.378	3.99059	5.52296	5.45678	11.2667	10.1547	10.5552	-1.10533	3.61485	0.000149993	0.00259425
gene19455	LOC110535451	methionine synthase reductase-like	CDS	omy11	NC_035087.1	17133280	17170681	mtrr	NC_048575.1	19801737	19834454	466.229	0.925376	0.300763	3.07676	0.00209265	0.0191489	811	789	355	369	348	234	865.2	585.495	381.806	322.714	317.51	324.648	33.3334	19.8908	14.4098	12.846	11.9788	10.3346	0.919341	5.03338	0.00250577	0.0279917
gene19492	LOC110535488	tissue factor-like	CDS	omy11	NC_035087.1	19709830	19719524	f3a	NC_048575.1	22564042	22573727	2132.47	5.8867	0.263177	22.3679	8.09382e-111	3.23469e-107	3545	6124	3960	99	89	30	3781.92	4544.45	4259.02	86.5819	81.2024	41.6215	203.542	215.67	224.545	4.81453	4.27961	1.85088	5.87908	7.21885	2.1e-67	4.32e-64
gene19493	LOC110535489	tissue factor-like	CDS	omy11	NC_035087.1	19768168	19774292	LOC110535489	NC_048575.1	22622607	22628858	30.9591	4.00175	0.644441	6.20964	5.3107e-10	1.97895e-08	53	76	58	2	8	1	56.5421	56.3975	62.3796	1.74913	7.29909	1.38738	5.69783	5.01145	6.15789	0.182115	0.720278	0.115519	3.94912	1.21265	8.58e-11	4.93e-09
gene19501	LOC110535498	uncharacterized LOC110535498	CDS	omy11	NC_035087.1	20508307	20513772	LOC110535498	NC_048575.1	23381529	23387293	27.6028	-1.9397	0.517555	-3.7478	0.00017839	0.00237348	10	17	10	61	31	36	10.6683	12.6152	10.7551	53.3484	28.284	49.9458	0.348297	0.363175	0.34397	1.79954	0.90425	1.34733	-1.93462	1.03602	0.000137484	0.00239917
gene19504	LOC110535502	uncharacterized LOC110535502	CDS	omy11	NC_035087.1	20687560	20723219	palmdb	NC_048575.1	23563675	23604917	3097.55	5.62685	0.209064	26.9146	1.48344e-159	1.58095e-155	6705	7574	5062	154	132	81	7153.11	5620.45	5444.24	134.683	120.435	112.378	222.336	154.047	165.769	4.32527	3.66574	2.88613	5.61969	7.75747	3.41e-83	1.4e-79
gene19505	LOC110535503	putative ferric-chelate reductase 1	CDS	omy11	NC_035087.1	20723216	20755373	frrs1b	NC_048575.1	23604920	23650700	464.265	0.735818	0.225636	3.26109	0.00110985	0.0113731	573	671	587	449	309	267	611.295	497.93	631.325	392.68	281.927	370.431	27.8497	20.0035	28.1757	18.4839	12.5777	13.9443	0.728658	5.02623	0.00170475	0.0204952
gene19510	ccdc129	coiled-coil domain containing 129	CDS	omy11	NC_035087.1	20839252	20862455	itprid1	NC_048575.1	23723213	23747923	439.813	1.33266	0.219335	6.07593	1.23269e-09	4.3597e-08	610	749	636	278	321	153	650.767	555.812	684.025	243.129	292.876	212.27	14.9416	11.2529	15.3849	5.76757	6.58488	4.02697	1.32499	4.94863	9.45e-09	4.05e-07
gene19530	wwp1	WW domain containing E3 ubiquitin protein ligase 1	CDS	omy11	NC_035087.1	21722664	21772813	LOC110535527	NC_048575.1	24603989	24662210	743.985	1.26242	0.240817	5.24226	1.58623e-07	4.12317e-06	1222	1269	842	590	393	316	1303.67	941.689	905.58	515.993	358.568	438.413	37.0641	23.6081	25.2211	15.1571	9.98277	10.2989	1.25575	5.70452	5.62e-07	1.78e-05
gene19531	LOC110535528	sorting nexin-16-like	CDS	omy11	NC_035087.1	21882001	21900709	snx16	NC_048575.1	24775402	24793742	324.815	0.774017	0.215795	3.58682	0.00033473	0.00408785	443	520	345	248	277	180	472.606	385.877	371.051	216.892	252.731	249.729	10.8262	7.79458	8.32649	5.13341	5.66929	4.72678	0.767032	4.51401	0.000891499	0.0120202
gene19537	LOC110535535	Krueppel-like factor 6	CDS	omy11	NC_035087.1	22426222	22431658	klf6a	NC_048575.1	25328108	25335803	261.851	0.963297	0.220696	4.36481	1.27233e-05	0.000224374	320	517	292	223	196	114	341.386	383.651	314.049	195.028	178.828	158.162	25.5789	25.3478	23.0508	15.098	13.1209	9.7917	0.955866	4.20626	7.52e-05	0.00141907
gene19538	LOC110535536	frizzled-8-like	CDS	omy11	NC_035087.1	22824082	22826827	fzd8a	NC_048575.1	25728061	25730806	235.65	4.76042	0.400845	11.876	1.57803e-32	3.65601e-30	308	900	340	15	15	18	328.584	667.865	365.674	13.1185	13.6858	24.9729	15.5913	27.9441	16.9973	0.643139	0.635915	0.979095	4.74266	4.05658	3.13e-27	9.18e-25
gene19540	LOC110535539	cyclin-Y	CDS	omy11	NC_035087.1	22844449	22902940	ccny	NC_048575.1	25747146	25809786	562.881	-0.756017	0.233571	-3.23678	0.00120888	0.0121887	375	598	382	809	593	630	400.062	443.759	410.845	707.523	541.045	874.052	12.683	12.4053	12.7592	23.175	16.7966	22.8956	-0.762304	5.30367	0.00140309	0.0173873
gene19541	LOC110535540	cAMP-responsive element modulator-like	CDS	omy11	NC_035087.1	22907821	22920798	LOC110535540	NC_048575.1	25818677	25833045	4355.58	1.25699	0.214975	5.84716	5.00047e-09	1.65331e-07	5701	8055	5916	2916	2173	2291	6082.01	5977.39	6362.72	2550.23	1982.62	3178.5	311.139	269.641	318.861	134.795	99.3206	134.354	1.25044	8.25	7.23e-07	2.23e-05
gene19547	LOC110536592	homeobox protein Mohawk-like	CDS	omy11	NC_035087.1	23933958	23964497	LOC110536592	NC_048575.1	26849903	26882829	85.7818	1.80109	0.429894	4.18962	2.79427e-05	0.00045674	191	94	118	43	46	25	203.765	69.7547	126.91	37.6063	41.9698	34.6846	12.0299	3.6314	7.33976	2.29393	2.42641	1.69196	1.79214	2.61461	0.000114463	0.0020456
gene1955	LOC110537221	solute carrier family 2, facilitated glucose transporter member 4-like	CDS	omy02	NC_035078.1	5456823	5458271	LOC110509082	NC_048567.1	11188958	11216832	66.6255	4.11779	0.549233	7.49735	6.51202e-14	3.88437e-12	94	256	82	5	14	3	100.282	189.97	88.1919	4.37282	12.7734	4.16215	13.3332	22.2722	11.4866	0.6007	1.66307	0.457244	4.08939	2.27616	5.35e-12	3.61e-10
gene19553	LOC100301651	BMP and activin membrane-bound inhibitor	CDS	omy11	NC_035087.1	24408044	24411403	bambia	NC_048575.1	27409553	27412913	1219.71	4.18493	0.235904	17.74	2.05903e-70	1.99489e-67	2201	3694	1716	134	126	109	2348.1	2741.21	1845.58	117.192	114.961	151.225	395.286	406.916	304.354	20.3835	18.9513	21.0348	4.17643	6.4149	2.03e-50	2.03e-47
gene19555	LOC110535548	uncharacterized LOC110535548	lnc_RNA	omy11	NC_035087.1	24644957	24650214	LOC110535548	NC_048575.1	27655590	27661246	12.2599	6.02578	1.41115	4.27011	1.95377e-05	0.000329984	40	23	12	0	1	0	42.6733	17.0676	12.9061	0	0.912386	0	2.71893	0.958922	0.805546	0	0.0569266	0	5.72646	-0.00471872	1.78e-07	6.15e-06
gene19558	LOC110535552	uncharacterized LOC110535552	CDS	omy11	NC_035087.1	24802326	24834571	jcada	NC_048575.1	27810049	27845341	27.2805	7.18915	1.4621	4.91702	8.78721e-07	2.00675e-05	56	7	91	1	0	0	59.7426	5.1945	97.8715	0.874565	0	0	1.19556	0.0916641	1.91865	0.0180828	0	0	6.90518	1.00809	2.18e-06	6.06e-05
gene19563	LOC110535558	kinesin-1 heavy chain-like	CDS	omy11	NC_035087.1	25343330	25371809	LOC110535558	NC_048575.1	28362793	28391391	2555.7	1.6274	0.257336	6.32405	2.54797e-10	9.88636e-09	3891	3633	4404	1304	1211	1085	4151.04	2695.95	4736.55	1140.43	1104.9	1505.31	101.553	58.1585	113.514	28.8264	26.4698	30.4286	1.62059	7.4808	1.15e-08	4.86e-07
gene1957	LOC110537113	epsin-1-like	CDS	omy02	NC_035078.1	5466706	5476699	LOC110537113	NC_048566.1	19601898	19625084	397.576	0.684187	0.183553	3.72747	0.000193408	0.00254366	447	677	457	357	341	210	476.874	502.383	491.509	312.22	311.124	291.351	18.6761	17.3494	18.8567	12.6337	11.9319	9.42799	0.676901	4.80427	0.00102495	0.0134763
gene19575	LOC110535570	cadherin-20-like	CDS	omy11	NC_035087.1	28713387	28756417	LOC110535570	NC_048575.1	31753869	31789350	34.9308	-2.43561	0.643565	-3.78455	0.000153986	0.00208547	17	6	10	117	43	25	18.1361	4.45243	10.7551	102.324	39.2326	34.6846	0.419286	0.0907672	0.243574	2.44416	0.88819	0.662555	-2.4292	1.37491	0.000353907	0.00547478
gene19577	LOC110535572	inhibin beta A chain-like	CDS	omy11	NC_035087.1	29213078	29225559	LOC110535572	NC_048575.1	32245466	32258407	219.193	-4.54297	0.937038	-4.84823	1.24569e-06	2.76195e-05	12	52	2	545	465	260	12.802	38.5877	2.15102	476.638	424.26	360.72	0.772253	2.05257	0.12711	29.7069	25.0615	17.9793	-4.53143	3.9538	7.2e-08	2.63e-06
gene19603	LOC110535593	RNA-binding protein 33-like	CDS	omy11	NC_035087.1	30660385	30707141	LOC110535593	NC_048575.1	33589493	33636781	277.454	-0.812055	0.284583	-2.85349	0.0043242	0.0346153	224	234	179	545	312	215	238.97	173.645	192.516	476.638	284.665	298.287	3.67792	2.3566	2.90253	7.57935	4.29027	3.79326	-0.818742	4.28993	0.00511929	0.0491953
gene19606	LOC110535597	insulin-induced gene 1 protein-like	CDS	omy11	NC_035087.1	30765904	30774750	LOC110535597	NC_048575.1	33695897	33704784	372.106	0.975466	0.291147	3.35042	0.000806877	0.00868599	366	921	377	241	330	174	390.46	683.448	405.468	210.77	301.087	241.405	17.2461	26.6187	17.5437	9.61854	13.0227	8.81008	0.96796	4.71001	0.00097824	0.0129989
gene19613	LOC110535603	OTU domain-containing protein 1-like	CDS	omy11	NC_035087.1	31228404	31230603	LOC110535603	NC_048575.1	34175502	34177730	325.202	0.987759	0.219153	4.50717	6.56995e-06	0.000123999	381	659	372	218	242	176	406.463	489.025	400.09	190.655	220.797	244.18	24.0732	25.5394	23.2125	11.6667	12.8056	11.9493	0.980118	4.51573	2.63e-05	0.000566955
gene19614	LOC110535604	sickle tail protein homolog	CDS	omy11	NC_035087.1	31311615	31485822	LOC110535604	NC_048575.1	34183839	34427557	150.871	0.903032	0.276444	3.2666	0.00108849	0.0111865	228	235	161	138	112	66	243.238	174.387	173.157	120.69	102.187	91.5673	3.93852	2.4899	2.74659	2.01911	1.62029	1.22508	0.896347	3.4187	0.00309155	0.0330607
gene19626	LOC110535007	striatin-like	CDS	omy11	NC_035087.1	31982517	32032410	LOC110535007	NC_048580.1	2580293	2631155	817.468	1.79926	0.21749	8.27287	1.30777e-16	1.02732e-14	1359	1820	938	373	419	279	1449.82	1350.57	1008.83	326.213	382.29	387.08	63.842	52.4415	43.5171	14.8415	16.4846	14.0835	1.79243	5.83981	3.2e-14	2.92e-12
gene19638	LOC110535617	voltage-dependent L-type calcium channel subunit beta-2-like	CDS	omy11	NC_035087.1	32526207	32555774	LOC110535617	NC_048575.1	35225765	35355426	17.1975	1.80105	0.633383	2.84353	0.00446163	0.0354932	20	36	30	13	5	5	21.3366	26.7146	32.2653	11.3693	4.56193	6.93692	1.14455	1.26364	1.69549	0.630129	0.239635	0.307465	1.77467	0.431757	0.00155422	0.0189998
gene1964	il11	interleukin 11	CDS	omy02	NC_035078.1	5584461	5591430	il11	NC_048566.1	19715574	19722525	3775.18	-3.28755	0.222912	-14.7482	3.16061e-49	1.53108e-46	778	1029	474	7701	7241	5194	829.995	763.592	509.792	6735.02	6606.59	7206.07	37.0872	30.0868	22.3148	310.938	289.081	266.052	-3.2936	8.04805	2.12e-32	8.26e-30
gene19642	LOC110535009	collectin-12-like	CDS	omy11	NC_035087.1	32727959	32732742	LOC110535009	NC_048575.1	35444099	35492990	379.364	-1.11178	0.333884	-3.32984	0.00086895	0.00923299	314	230	200	758	373	398	334.985	170.676	215.102	662.92	340.32	552.179	12.4779	5.60605	7.84897	25.5131	12.4136	16.9948	-1.11743	4.73745	0.00121406	0.0154637
gene19651	lpin2	lipin 2	CDS	omy11	NC_035087.1	33179410	33214576	LOC110535624	NC_048575.1	35894131	35932284	881.619	-0.693868	0.238659	-2.90736	0.00364494	0.0302446	563	798	770	978	1339	859	600.626	592.173	828.143	855.324	1221.69	1191.76	18.1789	15.8044	24.5539	26.7473	36.2089	29.8039	-0.701005	5.94957	0.00459356	0.0451662
gene19685	LOC110535656	protein scribble homolog	CDS	omy11	NC_035087.1	34662905	34781170	LOC110535656	NC_048575.1	37384483	37513335	569.648	2.12097	0.296789	7.1464	8.90824e-13	4.57166e-11	1010	999	894	347	170	129	1077.5	741.33	961.507	303.474	155.106	178.972	18.3141	11.1108	16.0093	5.32935	2.5816	2.51347	2.11301	5.31975	8.57e-12	5.59e-10
gene19689	LOC110535660	DNA topoisomerase 2-binding protein 1-like	CDS	omy11	NC_035087.1	34869395	35007017	LOC110535660	NC_048575.1	37601439	37711124	143.129	-1.06223	0.293842	-3.61497	0.000300383	0.0037311	101	113	80	175	197	179	107.75	83.8541	86.0409	153.049	179.74	248.342	2.19437	1.50585	1.71652	3.22038	3.58452	4.1789	-1.06767	3.33917	0.000823089	0.0112285
gene19719	LOC110535018	semaphorin-6A-like	CDS	omy11	NC_035087.1	36900352	36948077	LOC110535018	NC_048575.1	39694910	39787287	890.162	-1.71482	0.303366	-5.65264	1.57998e-08	4.82935e-07	304	822	289	1658	1174	1135	324.317	609.983	310.823	1450.03	1071.14	1574.68	8.19424	13.5901	7.69313	37.8531	26.502	32.8739	-1.72113	5.96449	6.35e-08	2.35e-06
gene19722	LOC110535689	cysteine dioxygenase type 1-like	CDS	omy11	NC_035087.1	37093604	37101198	LOC110535689	NC_048575.1	39941590	39949172	963.11	3.07956	0.463296	6.64707	2.98989e-11	1.30591e-09	2911	942	1266	161	187	217	3105.55	699.032	1361.6	140.805	170.616	301.062	207.085	41.1031	88.943	9.70097	11.141	16.5878	3.0737	6.07499	1.11e-06	3.29e-05
gene19725	LOC110535019	E3 ubiquitin-protein ligase TRIM36-like	CDS	omy11	NC_035087.1	37165665	37188620	LOC110535019	NC_048575.1	40015466	40038754	793.928	0.878715	0.195697	4.49019	7.1159e-06	0.000133047	932	1297	1049	544	666	429	994.287	962.467	1128.21	475.763	607.649	595.188	25.3926	21.6745	28.2252	12.5537	15.1965	12.5594	0.871403	5.79764	5.23e-05	0.00103607
gene19733	LOC110535700	arrestin domain-containing protein 3	CDS	omy11	NC_035087.1	38056338	38064307	arrdc3a	NC_048575.1	40913124	40921426	2706.71	0.69442	0.165933	4.18494	2.85238e-05	0.000464339	3332	4308	3055	2134	2416	1537	3554.68	3196.84	3285.69	1866.32	2204.33	2132.41	128.194	101.661	116.077	69.5409	77.8462	63.5417	0.687562	7.56499	0.00157127	0.0191513
gene19735	LOC110535701	lysM and putative peptidoglycan-binding domain-containing protein 3-like	CDS	omy11	NC_035087.1	38311014	38314959	lysmd3	NC_048575.1	41172134	41176136	382.658	0.973729	0.227255	4.28473	1.82959e-05	0.000311163	458	727	459	252	350	169	488.609	539.486	493.66	220.39	319.335	234.468	34.4505	33.5414	34.0968	16.0551	22.0483	13.6596	0.966144	4.74944	4.58e-05	0.000926767
gene19745	LOC110535709	nuclear receptor subfamily 2 group F member 1-A-like	CDS	omy11	NC_035087.1	39223787	39231291	LOC110535709	NC_048575.1	42146000	42157026	290.147	-0.913175	0.289947	-3.14945	0.00163579	0.0156444	197	304	156	576	293	264	210.166	225.59	167.78	503.749	267.329	366.269	9.40065	8.89778	7.35168	23.2807	11.7094	13.5368	-0.919644	4.35374	0.00188505	0.022223
gene19753	LOC110535025	versican core protein-like	CDS	omy11	NC_035087.1	40139249	40190594	LOC110535025	NC_048575.1	43157632	43208004	8.91694	2.93863	0.916679	3.20574	0.00134718	0.0133805	12	26	14	2	2	2	12.802	19.2939	15.0572	1.74913	1.82477	2.77477	0.0835621	0.11105	0.0962779	0.0117961	0.0116636	0.0149651	2.87448	-0.369883	8.49e-05	0.00158437
gene19758	LOC110535722	ras GTPase-activating protein 1-like	CDS	omy11	NC_035087.1	41120983	41181867	LOC110535722	NC_048575.1	44119481	44178070	599.636	-1.00946	0.232885	-4.33459	1.4603e-05	0.000254297	379	530	369	1168	701	535	404.329	393.298	396.864	1021.49	639.583	742.25	8.13513	6.97779	7.82208	21.2349	12.6014	12.3396	-1.01644	5.39619	2.46e-05	0.000535567
gene19830	LOC110535791	calphotin-like	CDS	omy11	NC_035087.1	44580415	44604000	LOC110535791	NC_048575.1	47544595	47567910	59.7889	-1.52701	0.459158	-3.32567	0.000882075	0.0093507	19	32	45	84	73	91	20.2698	23.7463	48.398	73.4634	66.6042	126.252	0.720236	0.744025	1.68463	2.69701	2.3175	3.70666	-1.53036	2.09563	0.00196912	0.0230021
gene19835	rorb	RAR related orphan receptor B	CDS	omy11	NC_035087.1	44750897	44783076	rorb	NC_048575.1	47721551	47758142	14.8419	4.4539	1.04363	4.26771	1.97487e-05	0.000333019	40	23	24	4	0	0	42.6733	17.0676	25.8123	3.49826	0	0	3.14492	1.10916	1.86351	0.266374	0	0	4.3133	0.231383	1.2e-06	3.53e-05
gene1985	LOC110537356	probable 28S rRNA (cytosine(4447)-C(5))-methyltransferase	CDS	omy02	NC_035078.1	6031006	6037568	nop2	NC_048566.1	20190285	20196858	977.758	-0.664367	0.180185	-3.68713	0.000226797	0.00293095	673	952	786	1264	1362	900	717.978	706.452	845.352	1105.45	1242.67	1248.65	32.6188	28.3013	37.6223	51.8898	55.2849	46.8723	-0.671383	6.09892	0.00125537	0.0158807
gene19858	LOC110535812	cAMP-specific 3',5'-cyclic phosphodiesterase 4D-like	CDS	omy11	NC_035087.1	45907060	46104243	LOC110535812	NC_048575.1	48846439	48946753	37.9478	-1.28732	0.404056	-3.186	0.00144257	0.0141218	25	26	19	61	59	39	26.6708	19.2939	20.4347	53.3484	53.8308	54.108	0.385142	0.245681	0.289071	0.795963	0.761219	0.645604	-1.28924	1.47529	0.00218874	0.0250542
gene19874	LOC110535824	long-chain-fatty-acid--CoA ligase ACSBG2-like	CDS	omy11	NC_035087.1	46538806	46555076	LOC110535824	NC_048575.1	49462692	49478969	133.63	-3.27811	0.359773	-9.11161	8.11718e-20	8.23881e-18	30	41	11	308	233	177	32.005	30.4249	11.8306	269.366	212.586	245.567	1.35132	1.13276	0.489327	11.7508	8.78959	8.56703	-3.27954	3.24464	4.04e-16	4.55e-14
gene19875	LOC110535825	uncharacterized LOC110535825	lnc_RNA	omy11	NC_035087.1	46555896	46560318	LOC110535825	NC_048575.1	49479476	49484226	26.3683	-2.33824	0.591486	-3.95316	7.71246e-05	0.00113319	7	17	5	36	38	48	7.46782	12.6152	5.37756	31.4843	34.6707	66.5944	0.553807	0.824947	0.390662	2.41237	2.51779	4.08058	-2.32544	0.95621	7.31e-05	0.00138344
gene19877	emb	embigin	CDS	omy11	NC_035087.1	46570980	46579126	emb	NC_048575.1	49494827	49508190	4600.72	2.90783	0.436883	6.65585	2.81676e-11	1.23875e-09	12803	5222	6345	1457	603	1025	13658.6	3875.1	6824.12	1274.24	550.169	1422.07	947.146	236.951	463.561	91.2949	37.3593	81.4798	2.90283	8.32897	2.6e-07	8.67e-06
gene19878	LOC110535828	complexin-4-like	CDS	omy11	NC_035087.1	46579997	46583130	LOC110535828	NC_048575.1	49509056	49511791	776.871	6.68582	0.927001	7.21232	5.5008e-13	2.88787e-11	2712	523	1241	20	6	16	2893.25	388.104	1334.71	17.4913	5.47432	22.1981	343.963	40.6855	155.44	2.14849	0.637308	2.18053	6.67244	5.76508	1.56e-10	8.64e-09
gene19879	LOC110535829	zinc finger protein 462-like	CDS	omy11	NC_035087.1	46607873	46630610	LOC110535829	NC_048575.1	49531621	49554496	636.839	-0.924571	0.234096	-3.94953	7.83043e-05	0.00114789	405	583	422	1177	687	610	432.067	432.628	453.866	1029.36	626.809	846.304	6.27687	5.54209	6.45908	15.4506	8.91705	10.1587	-0.931459	5.48228	0.000114754	0.00204982
gene19882	LOC110535832	glycine dehydrogenase (decarboxylating), mitochondrial-like	CDS	omy11	NC_035087.1	46644661	46665060	gldc	NC_048575.1	49567855	49590551	591.624	-1.10184	0.357209	-3.08459	0.00203831	0.0187428	385	322	445	784	575	873	410.73	238.947	478.602	685.659	524.622	1211.19	14.6823	7.53194	16.7597	25.324	18.3645	35.7742	-1.10737	5.37381	0.00410143	0.0412452
gene1992	LOC110537389	uncharacterized LOC110537389	lnc_RNA	omy02	NC_035078.1	6113978	6119752	LOC110537383	NC_048567.1	7365417	7394499	21.5483	2.06406	0.725214	2.84614	0.00442531	0.0352438	34	57	23	7	2	13	36.2723	42.2981	24.7368	6.12195	1.82477	18.036	13.0919	13.4622	8.74627	2.28299	0.644958	5.37884	2.04996	0.720929	0.00488918	0.0474879
gene19923	LOC110535852	protein crumbs homolog 1-like	CDS	omy11	NC_035087.1	47700965	47727789	LOC110535852	NC_048575.1	50608250	50638914	63.1474	4.06992	0.620296	6.56126	5.33541e-11	2.26239e-09	198	107	63	14	6	2	211.233	79.4017	67.7572	12.2439	5.47432	2.77477	2.78546	0.923276	0.87527	0.166817	0.0706901	0.030233	4.04548	2.18802	4.98e-09	2.25e-07
gene19926	ftz-f1	fushi tarazu factor 1	CDS	omy11	NC_035087.1	47986945	48013671	ftz-f1	NC_048575.1	50902058	50930477	569.915	-3.26925	0.321251	-10.1766	2.52159e-24	3.55156e-22	80	183	92	1250	698	987	85.3465	135.799	98.947	1093.21	636.846	1369.35	3.92532	5.50748	4.45804	51.949	28.6825	52.0383	-3.27409	5.32185	8.14e-21	1.44e-18
gene19927	LOC110535871	nuclear receptor subfamily 6 group A member 1-A-like	CDS	omy11	NC_035087.1	48023731	48051255	LOC110535871	NC_048575.1	50939912	51039641	198.445	1.05478	0.3218	3.27774	0.00104642	0.0108276	334	292	216	193	137	66	356.322	216.685	232.31	168.791	124.997	91.5673	6.20942	3.32969	3.96578	3.03909	2.13305	1.31847	1.04742	3.80985	0.00178181	0.0212786
gene1993	LOC110537394	uncharacterized LOC110537394	lnc_RNA	omy02	NC_035078.1	6116050	6117191	LOC110537383	NC_048567.1	7365417	7394499	56.4591	2.26919	0.461043	4.92186	8.57242e-07	1.9619e-05	94	158	59	34	14	11	100.282	117.247	63.4551	29.7352	12.7734	15.2612	23.844	24.5825	14.78	7.30487	2.9741	2.99823	2.25596	2.0409	5.51e-06	0.000141644
gene1994	LOC110537383	tuftelin-like	CDS	omy02	NC_035078.1	6122635	6126348	LOC110537383	NC_048567.1	7365417	7394499	410.636	2.21811	0.375379	5.90899	3.44203e-09	1.15597e-07	567	1420	342	144	133	137	604.894	1053.74	367.825	125.937	121.347	190.072	98.2745	150.96	58.5402	21.1399	19.3057	25.5152	2.21087	4.85142	1.32e-07	4.67e-06
gene19941	fam102a	family with sequence similarity 102 member A	CDS	omy11	NC_035087.1	48371848	48394764	fam102aa	NC_048575.1	51281663	51304505	217.273	0.825256	0.246896	3.34252	0.000830203	0.00889222	263	355	270	223	150	99	280.577	263.435	290.388	195.028	136.858	137.351	11.1731	9.25047	11.328	8.02427	5.33687	4.51934	0.817912	3.93883	0.00208231	0.024104
gene19942	LOC110535888	calcium-binding mitochondrial carrier protein SCaMC-2-A-like	CDS	omy11	NC_035087.1	48402878	48410700	slc25a25a	NC_048575.1	51312380	51320227	984.124	0.64077	0.186101	3.44313	0.000575019	0.00650779	1217	1430	1152	825	931	530	1298.33	1061.16	1238.99	721.516	849.432	735.313	61.2934	44.1749	57.2988	35.1932	39.2689	28.6827	0.633843	6.10734	0.00282425	0.0307885
gene19961	LOC110535903	ubiquitin-conjugating enzyme E2 G1-like	CDS	omy11	NC_035087.1	48772463	48780684	LOC110535903	NC_048575.1	51667843	51678734	681.262	1.10491	0.220894	5.002	5.67388e-07	1.3378e-05	1084	1149	726	472	465	332	1156.45	852.64	780.821	412.794	424.26	460.611	44.3704	28.847	29.3475	16.364	15.9402	14.6024	1.09841	5.57784	2.45e-06	6.74e-05
gene19966	cux2	cut like homeobox 2	CDS	omy11	NC_035087.1	48823278	48944207	cux2b	NC_048575.1	51724488	51846901	112.194	-1.44314	0.321444	-4.48956	7.13702e-06	0.000133363	55	83	57	225	203	79	58.6757	61.592	61.3041	196.777	185.214	109.603	1.22521	1.13408	1.25399	4.24533	3.78721	1.89102	-1.44837	3.0012	4.8e-05	0.000962236
gene19969	LOC110535910	BICD family-like cargo adapter 1	CDS	omy11	NC_035087.1	49038758	49072556	bicdl1	NC_048575.1	51939000	51973076	568.347	2.32778	0.263424	8.83663	9.86519e-19	9.27676e-17	978	1359	738	287	187	103	1043.36	1008.48	793.727	251	170.616	142.901	23.3346	19.8883	17.3896	5.79996	3.73663	2.6407	2.31979	5.3172	4.91e-17	6.28e-15
gene1998	LOC110537423	cell division control protein 42 homolog	CDS	omy02	NC_035078.1	6225709	6231111	LOC110537423	NC_048566.1	20597056	20602488	2232.69	-0.79032	0.200651	-3.93877	8.19003e-05	0.00119132	1310	2609	1462	2906	3097	2251	1397.55	1936.07	1572.4	2541.48	2825.66	3123	119.33	145.77	131.521	224.21	236.263	220.33	-0.797345	7.28877	0.00064306	0.0090904
gene20004	LOC110535940	uncharacterized LOC110535940	lnc_RNA	omy11	NC_035087.1	49725634	49732424	LOC110535940	NC_048575.1	52620435	52628322	71.7718	-3.09682	0.400919	-7.72431	1.12465e-14	7.2788e-13	16	14	17	173	107	98	17.0693	10.389	18.2837	151.3	97.6253	135.964	0.575294	0.308756	0.603656	5.26864	3.22204	3.78632	-3.09084	2.36101	3.72e-12	2.59e-10
gene20013	LOC110535949	serine/threonine-protein kinase ULK1-like	CDS	omy11	NC_035087.1	50264377	50287068	ulk1a	NC_048575.1	53176703	53199398	158.738	2.7386	0.59272	4.6204	3.83003e-06	7.62476e-05	452	92	258	58	20	40	482.208	68.2706	277.482	50.7247	18.2477	55.4953	13.1886	1.64651	7.43448	1.43341	0.488727	1.25413	2.7285	3.48535	0.00050418	0.00741271
gene20014	adgrd1	adhesion G protein-coupled receptor D1	CDS	omy11	NC_035087.1	50287415	50333185	LOC110535948	NC_048575.1	53199739	53243947	51.4145	-1.59444	0.457985	-3.48142	0.000498761	0.00576693	33	19	26	96	58	68	35.2054	14.0994	27.9633	83.9582	52.9184	94.3421	0.962682	0.339969	0.749054	2.37204	1.41701	2.13157	-1.59498	1.88826	0.00125513	0.0158807
gene20043	LOC110535975	sodium-dependent phosphate transporter 1-A-like	CDS	omy11	NC_035087.1	52095665	52102796	slc20a1a	NC_048575.1	55036382	55043511	142.137	3.12043	0.413695	7.54283	4.59887e-14	2.80601e-12	193	337	285	19	23	38	205.899	250.078	306.521	16.6167	20.9849	52.7206	9.41666	10.0852	13.7327	0.785191	0.939818	1.99225	3.10596	3.33178	1.63e-11	1.03e-09
gene20047	LOC110535980	uncharacterized LOC110535980	CDS	omy11	NC_035087.1	52142920	52181902	LOC110535980	NC_048575.1	55083350	55121794	10.579	-4.41454	1.11692	-3.95244	7.73594e-05	0.00113612	2	1	0	24	13	20	2.13366	0.742072	0	20.9896	11.861	27.7477	0.0306585	0.00940237	0	0.311612	0.166894	0.329436	-4.25064	-0.239114	1.61e-06	4.57e-05
gene20055	cenpe	centromere protein E	CDS	omy11	NC_035087.1	52421128	52447118	cenpe	NC_048575.1	55354594	55377676	759.43	1.05999	0.224011	4.73189	2.22442e-06	4.66967e-05	1054	1248	959	648	583	271	1124.44	926.106	1031.42	566.718	531.921	375.981	18.9708	13.7777	17.0465	9.87877	8.78802	5.24126	1.05252	5.73436	8.8e-06	0.000216264
gene20104	LOC110536034	glycerol-3-phosphate acyltransferase 4-like	CDS	omy11	NC_035087.1	54100896	54133206	LOC110536034	NC_048575.1	56999276	57031608	271.306	-1.19573	0.2309	-5.17856	2.23606e-07	5.6694e-06	123	250	165	454	415	258	131.22	185.518	177.459	397.052	378.64	357.945	6.56845	8.18869	8.70186	20.535	18.5602	14.8047	-1.20294	4.25737	1.27e-06	3.7e-05
gene20110	LOC110536042	ubiquitin-conjugating enzyme E2 D4	CDS	omy11	NC_035087.1	54224481	54232653	LOC110536042	NC_048575.1	57129320	57137644	806.939	0.796851	0.207762	3.83541	0.000125355	0.001738	947	1424	936	593	793	379	1010.29	1056.71	1006.68	518.617	723.522	525.818	60.2739	55.5912	58.8336	31.968	42.2697	25.9203	0.789527	5.82171	0.000430721	0.00647269
gene20115	LOC110536046	transcriptional activator MN1-like	CDS	omy11	NC_035087.1	54809942	54830210	LOC110536046	NC_048575.1	57787468	57806578	100.675	3.49914	0.34245	10.2179	1.64804e-24	2.36282e-22	157	272	172	19	15	14	167.493	201.844	184.988	16.6167	13.6858	19.4234	2.07787	2.20803	2.24811	0.212988	0.166259	0.199098	3.47953	2.84636	8.09e-20	1.33e-17
gene2012	LOC110534415	glutamate receptor ionotropic, kainate 5-like	CDS	omy02	NC_035078.1	6583241	6698941	LOC110534415	NC_048566.1	21148322	21311249	14.9625	-2.93153	0.734533	-3.99101	6.57916e-05	0.000984779	3	4	4	37	18	22	3.2005	2.96829	4.30204	32.3589	16.423	30.5224	0.0571021	0.046699	0.0751902	0.596505	0.286932	0.44996	-2.8961	0.218562	6.09e-06	0.000155226
gene2014	LOC110537569	uncharacterized LOC110537569	CDS	omy02	NC_035078.1	6715690	6722715	#N/A	#N/A	#N/A	#N/A	16.1329	-3.57895	0.779063	-4.59392	4.35003e-06	8.56399e-05	2	3	3	49	28	15	2.13366	2.22622	3.22653	42.8537	25.5468	20.8108	0.0521401	0.0479711	0.0772385	1.08198	0.611331	0.420198	-3.52874	0.344046	1.79e-07	6.21e-06
gene20142	LOC110536067	RILP-like protein 1	CDS	omy11	NC_035087.1	55743096	55769728	LOC110536067	NC_048575.1	58692093	58720484	33.903	-1.54419	0.470856	-3.27953	0.00103981	0.0107762	17	26	13	47	44	51	18.1361	19.2939	13.9816	41.1045	40.145	70.7566	0.922363	0.865253	0.696573	2.1599	1.99932	2.97334	-1.54322	1.30792	0.00126537	0.0159907
gene20151	LOC110536077	smoothelin-like	CDS	omy11	NC_035087.1	55959974	56001924	smtnb	NC_048575.1	58890300	58955743	477.36	0.853816	0.240125	3.55572	0.000376949	0.00452905	729	706	504	337	394	264	777.72	523.903	542.058	294.728	359.48	366.269	12.7433	7.56967	8.70075	4.98962	5.76804	4.95884	0.847326	5.06646	0.000543098	0.00790649
gene20159	LOC110536085	ankyrin-1-like	CDS	omy11	NC_035087.1	56207388	56390323	LOC110536085	NC_048575.1	59172559	59363415	1230.47	3.76176	0.404672	9.29582	1.46081e-20	1.58203e-18	3219	2329	1592	229	82	168	3434.13	1728.29	1712.21	200.275	74.8157	233.08	54.7216	24.2842	26.7271	3.29728	1.16742	3.0688	3.75508	6.42784	7.4e-13	5.58e-11
gene20190	coro1c	coronin 1C	CDS	omy11	NC_035087.1	57300993	57359698	LOC110536115	NC_048575.1	60308628	60367365	1242.73	0.777527	0.170985	4.54735	5.43256e-06	0.000104444	1495	1967	1539	977	1087	649	1594.91	1459.66	1655.21	854.45	991.764	900.412	45.0984	36.3949	45.8489	24.963	27.4616	21.0371	0.770461	6.4431	0.000216539	0.00357029
gene20203	rbm19	RNA binding motif protein 19	CDS	omy11	NC_035087.1	57536783	57547208	rbm19	NC_048575.1	60540324	60550705	476.745	-0.940014	0.220694	-4.25935	2.05026e-05	0.000344827	263	470	325	703	584	529	280.577	348.774	349.541	614.819	532.834	733.926	11.4174	12.5148	13.9336	25.8492	21.2324	24.6767	-0.94674	5.0651	3.25e-05	0.000685027
gene20216	LOC110536139	transforming acidic coiled-coil-containing protein 1-like	CDS	omy11	NC_035087.1	57766718	57774316	LOC110536139	NC_048575.1	60771646	60808091	771.124	-0.664598	0.196324	-3.38521	0.000711232	0.00780354	562	853	517	1132	873	758	599.559	632.987	556.039	990.007	796.513	1051.64	34.8288	32.4241	31.642	59.4198	45.3099	50.4769	-0.671324	5.75713	0.00178498	0.0212939
gene20236	LOC110536157	protein FAM173A-like	CDS	omy11	NC_035087.1	58367616	58371453	si:dkey-190g11.3	NC_048575.1	61455379	61458033	122.455	-1.02924	0.278328	-3.69792	0.000217372	0.00282627	69	116	76	223	149	117	73.6114	86.0803	81.7388	195.028	135.946	162.324	6.40707	6.60671	6.96938	17.5387	11.5871	11.6739	-1.03569	3.12124	0.000950007	0.0126742
gene20237	LOC110536158	serine/threonine-protein kinase PLK2-like	CDS	omy11	NC_035087.1	58374587	58379791	plk2b	NC_048575.1	61461725	61467580	3597.45	2.56406	0.197309	12.9952	1.30343e-38	3.96887e-36	5950	7817	5868	1027	1051	914	6347.65	5800.77	6311.1	898.178	958.918	1268.07	379.396	305.726	369.518	55.4661	56.1248	62.6243	2.55706	7.97344	1.1e-24	2.62e-22
gene20253	LOC110536173	ras GTPase-activating-like protein IQGAP1	CDS	omy11	NC_035087.1	58828898	58915550	LOC110536173	NC_048575.1	61924355	62025641	157.548	0.949596	0.259346	3.6615	0.000250742	0.00319646	179	306	189	117	100	94	190.963	227.074	203.272	102.324	91.2386	130.414	4.12979	4.33025	4.30633	2.28635	1.9322	2.33036	0.940438	3.47929	0.0011428	0.0147383
gene20259	LOC110536180	tricarboxylate transport protein, mitochondrial-like	CDS	omy11	NC_035087.1	59115031	59137348	LOC110536180	NC_048575.1	62270117	62292976	61.593	-4.04974	0.45922	-8.81873	1.15763e-18	1.07906e-16	5	13	5	116	121	99	5.33416	9.64693	5.37756	101.449	110.399	137.351	0.543415	0.866606	0.536663	10.6783	11.0134	11.5616	-4.03758	2.14189	4.99e-17	6.34e-15
gene20274	cdc45	cell division cycle 45	CDS	omy11	NC_035087.1	59369559	59380594	cdc45	NC_048575.1	62529816	62541077	316.163	0.794179	0.200815	3.95477	7.66074e-05	0.00112611	400	498	378	262	239	178	426.733	369.552	406.543	229.136	218.06	246.954	25.6468	19.5848	23.9351	14.2284	12.8336	12.2635	0.78684	4.47497	0.000371042	0.00567824
gene20275	LOC110536197	claudin-4-like	CDS	omy11	NC_035087.1	59395389	59398111	cldn5a	NC_048575.1	62555035	62557142	102.46	1.6515	0.377889	4.37033	1.24057e-05	0.000219256	125	301	102	49	70	30	133.354	223.364	109.702	42.8537	63.867	41.6215	6.38108	9.4247	5.14227	2.11867	2.99267	1.64561	1.64188	2.87502	6.27e-05	0.00121535
gene20284	LOC110536206	solute carrier family 23 member 2-like	CDS	omy11	NC_035087.1	59580788	59644331	LOC110536206	NC_048575.1	62740236	62804200	1900.78	-0.933165	0.24336	-3.83451	0.000125816	0.00174137	1211	1708	1266	3845	2397	1394	1291.93	1267.46	1361.6	3362.7	2186.99	1934.01	18.859	16.3147	19.4706	50.717	31.2622	23.327	-0.940823	7.05784	0.000397037	0.00603076
gene20293	LOC110536214	dual specificity protein phosphatase 2-like	CDS	omy11	NC_035087.1	60156160	60159813	dusp2	NC_048575.1	63268625	63272680	360.075	2.09355	0.267504	7.82623	5.02698e-15	3.35538e-13	603	655	579	206	130	79	643.3	486.057	622.721	180.16	118.61	109.603	30.4469	20.2854	28.8719	8.80998	5.49725	4.28621	2.08508	4.66114	6.05e-14	5.28e-12
gene20311	LOC110536231	probable palmitoyltransferase ZDHHC8	CDS	omy11	NC_035087.1	61357692	61465746	LOC110536231	NC_048575.1	64516770	64634518	425.366	0.881373	0.291704	3.02147	0.00251554	0.0222357	572	667	511	474	216	206	610.228	494.962	549.586	414.544	197.075	285.801	12.7442	9.11506	11.2437	8.94494	4.03039	4.9318	0.874042	4.90104	0.00286437	0.0311434
gene20354	LOC110536274	protein C8orf4 homolog	CDS	omy11	NC_035087.1	63750905	63751901	LOC110536274	NC_048575.1	67046528	67047527	473.513	1.73978	0.333871	5.21093	1.87899e-07	4.8253e-06	840	1223	355	234	219	181	896.139	907.554	381.806	204.648	199.813	251.116	117.116	104.588	48.8805	27.6334	25.5716	27.1167	1.73361	5.05566	8.64e-07	2.61e-05
gene20359	LOC110536278	lysyl oxidase homolog 2B	CDS	omy11	NC_035087.1	64198547	64253803	LOC110536278	NC_048575.1	67481827	67534356	72.8221	2.87606	0.621564	4.62713	3.70762e-06	7.41802e-05	176	168	68	43	9	4	187.762	124.668	73.1347	37.6063	8.21148	5.54953	6.05719	3.54637	2.3112	1.25345	0.259404	0.147924	2.8662	2.39329	0.000114173	0.00204338
gene20377	LOC110536292	testosterone 17-beta-dehydrogenase 3-like	CDS	omy11	NC_035087.1	65312560	65330162	LOC110536292	NC_048575.1	68590709	68611500	51.1155	1.41113	0.441362	3.19722	0.0013876	0.0136969	97	73	60	23	28	28	103.483	54.1712	64.5307	20.115	25.5468	38.8467	9.36357	4.32224	5.71994	1.88053	2.26362	2.90435	1.40045	1.88708	0.00289855	0.0314044
gene20386	LOC110536299	zinc finger SWIM domain-containing protein 6-like	CDS	omy11	NC_035087.1	65932209	66004641	LOC110536299	NC_048575.1	69306948	69395042	140.734	0.951003	0.253031	3.75845	0.000170972	0.0022862	188	217	182	113	109	64	200.564	161.03	195.743	98.8258	99.4501	88.7925	3.37898	2.39224	3.2305	1.72024	1.64071	1.23603	0.944135	3.31891	0.00102857	0.0135107
gene20395	LOC110535103	fibroblast growth factor 10-like	CDS	omy11	NC_035087.1	66162895	66178066	LOC110535103	NC_048575.1	69559678	69573629	229.877	6.39407	1.29177	4.94984	7.42738e-07	1.71954e-05	269	1068	264	16	2	0	286.978	792.533	283.935	13.993	1.82477	0	22.5392	54.8875	21.8454	1.1355	0.140343	0	6.33239	4.02344	6.71e-08	2.47e-06
gene20398	LOC110536312	myosin regulatory light chain 2, atrial isoform-like	CDS	omy11	NC_035087.1	66262342	66268514	LOC110536312	NC_048575.1	69659414	69665129	103.368	2.8119	0.494866	5.68214	1.33019e-08	4.11304e-07	109	172	277	29	14	29	116.285	127.636	297.917	25.3624	12.7734	40.2341	20.2021	19.5531	50.7015	4.55251	2.17308	5.7755	2.79626	2.87645	6.21e-07	1.94e-05
gene2041	LOC110537847	39S ribosomal protein L17, mitochondrial-like	CDS	omy02	NC_035078.1	7470787	7474120	LOC110537847	NC_048566.1	22115649	22118083	284.53	-0.863444	0.279321	-3.09123	0.00199332	0.0184138	152	310	197	313	392	340	162.158	230.042	211.876	273.739	357.655	471.71	10.4032	13.0137	13.3155	18.1446	22.469	25.0047	-0.869704	4.32312	0.00216334	0.0248634
gene20497	LOC110536341	growth arrest and DNA damage-inducible protein GADD45 gamma-like	CDS	omy11	NC_035087.1	66866931	66868744	LOC110536341	NC_048575.1	70184201	70186238	53.5583	2.03974	0.503372	4.05214	5.07509e-05	0.000781227	75	84	107	23	10	25	80.0124	62.334	115.08	20.115	9.12386	34.6846	7.75124	5.32483	10.921	2.01335	0.865538	2.77633	2.02495	1.95094	0.000214532	0.00354667
gene20499	aaed1	AhpC/TSA antioxidant enzyme domain containing 1	CDS	omy11	NC_035087.1	68069508	68071609	prxl2c	NC_048575.1	71386768	71388869	145.888	-1.1042	0.349951	-3.15531	0.00160328	0.0153981	57	166	86	170	206	189	60.8094	123.184	92.4939	148.676	187.952	262.215	8.96303	16.0105	13.3551	22.6418	27.1284	31.9347	-1.11062	3.36702	0.00263248	0.029117
gene2051	LOC110537869	B-cell lymphoma 3 protein homolog	CDS	omy02	NC_035078.1	7569242	7594408	bcl3	NC_048566.1	22203952	22229724	430.783	-1.21083	0.215083	-5.62959	1.80637e-08	5.47424e-07	249	313	262	619	611	509	265.641	232.268	281.784	541.355	557.468	706.178	12.0391	9.28229	12.5102	25.3493	24.7407	26.4443	-1.21709	4.91933	7.93e-08	2.88e-06
gene20510	LOC110536352	UPF0600 protein C5orf51 homolog	CDS	omy11	NC_035087.1	68309305	68313417	LOC110536352	NC_048575.1	71628579	71633063	153.238	0.897683	0.236193	3.80064	0.000144325	0.00196906	186	263	191	127	123	70	198.431	195.165	205.423	111.07	112.224	97.1169	22.5414	19.5497	22.8598	13.0363	12.4839	9.11565	0.890611	3.44076	0.00103869	0.013628
gene20523	LOC110536362	niban-like protein 1	CDS	omy11	NC_035087.1	69185818	69236746	LOC110536362	NC_048575.1	72650659	72704404	1232.1	1.69428	0.278878	6.07534	1.23725e-09	4.371e-08	2357	1833	1650	811	633	329	2514.52	1360.22	1774.59	709.272	577.541	456.449	56.6746	27.0339	39.1817	16.517	12.747	8.50053	1.68715	6.43048	1.39e-08	5.74e-07
gene20529	LOC110536365	calmodulin-regulated spectrin-associated protein 1-B-like	CDS	omy11	NC_035087.1	69424592	69454775	LOC110536365	NC_048575.1	72891245	72921809	459.143	0.814672	0.20149	4.04325	5.27155e-05	0.000808743	590	700	566	424	349	222	629.431	519.45	608.739	370.815	318.423	307.999	12.006	8.737	11.3746	7.30795	5.94771	4.85424	0.807543	5.01075	0.000178706	0.00303702
gene20536	LOC110536372	reticulon-4 receptor-like	CDS	omy11	NC_035087.1	70202964	70264778	rtn4r	NC_048575.1	73730958	73800172	804.916	1.70453	0.169317	10.0671	7.71968e-24	1.04582e-21	1126	1637	1189	416	410	286	1201.25	1214.77	1278.78	363.819	374.078	396.792	57.3544	51.1439	59.811	17.9475	17.49	15.6536	1.69681	5.81699	8.27e-17	1.03e-14
gene20538	LOC110536373	scavenger receptor class F member 2-like	CDS	omy11	NC_035087.1	70410853	70438160	LOC110536373	NC_048575.1	73949572	73982959	162.508	-1.13935	0.267468	-4.25975	2.04656e-05	0.000344564	112	103	102	265	244	155	119.485	76.4334	109.702	231.76	222.622	215.044	2.07998	1.17326	1.87073	4.16839	3.79495	3.09309	-1.14422	3.52353	0.000107394	0.00193607
gene20543	LOC110536377	calcineurin B homologous protein 3-like	CDS	omy11	NC_035087.1	70694104	70705746	LOC110536377	NC_048575.1	74251421	74262706	20.0146	-2.81274	0.648397	-4.338	1.43787e-05	0.000250801	6	6	4	56	37	16	6.40099	4.45243	4.30204	48.9756	33.7583	22.1981	0.474692	0.291158	0.312529	3.75258	2.45154	1.36019	-2.79418	0.628129	4.02e-06	0.000106436
gene20548	LOC110536381	protein NipSnap homolog 1-like	CDS	omy11	NC_035087.1	70785592	70801787	nipsnap1	NC_048575.1	74357563	74373763	28.8971	3.23215	0.626543	5.15871	2.48658e-07	6.24955e-06	26	89	58	6	4	6	27.7376	66.0444	62.3796	5.24739	3.64955	8.3243	2.35756	4.9499	5.19384	0.460811	0.303757	0.584604	3.19761	1.12426	3.91e-07	1.28e-05
gene20555	LOC110535115	serine/threonine-protein kinase TAO3-like	CDS	omy11	NC_035087.1	71110122	71264159	LOC110535115	NC_048575.1	74711879	74862287	442.745	1.75465	0.211724	8.28745	1.15702e-16	9.13391e-15	679	981	556	261	218	129	724.379	727.972	597.984	228.261	198.9	178.972	31.9191	28.2857	25.8123	10.3921	8.5825	6.51615	1.74723	4.95859	1.81e-14	1.69e-12
gene2056	LOC110537912	apolipoprotein A-IV-like	CDS	omy02	NC_035078.1	7669931	7671572	LOC110537912	NC_048566.1	22319102	22320715	68.2473	3.19848	0.581178	5.50343	3.72464e-08	1.0738e-06	177	182	43	23	15	4	188.829	135.057	46.247	20.115	13.6858	5.54953	20.4522	12.899	4.90688	2.251	1.45156	0.496646	3.18408	2.30444	1.19e-06	3.51e-05
gene20563	LOC110536390	uncharacterized LOC110536390	pseudogene	omy11	NC_035087.1	71710763	71713893	LOC110536390	NC_048575.1	75399997	75403128	5003.83	-0.806778	0.228098	-3.53698	0.000404737	0.00479624	2955	5015	3761	5556	7029	5645	3152.49	3721.49	4045	4859.08	6413.16	7831.78	206.62	215.082	259.71	329.048	411.61	424.131	-0.813479	8.452	0.00177369	0.0211998
gene20575	LOC110536399	uncharacterized LOC110536399	CDS	omy11	NC_035087.1	72378458	72391322	LOC110536399	NC_048575.1	76185050	76198913	96.6515	1.03904	0.294087	3.53311	0.000410706	0.00486336	137	183	101	80	70	40	146.156	135.799	108.627	69.9652	63.867	55.4953	17.8146	14.5956	12.9702	8.81102	7.62305	5.58901	1.03164	2.78845	0.00193492	0.0226739
gene20581	tjp2	tight junction protein 2	CDS	omy11	NC_035087.1	72573645	72753491	LOC110536406	NC_048575.1	76396096	76600566	812.535	1.79807	0.219269	8.20029	2.39803e-16	1.8386e-14	1247	1866	994	351	385	312	1330.34	1384.71	1069.06	306.972	351.269	432.864	50.331	46.1952	39.621	11.9994	13.0139	13.5314	1.79117	5.83081	4.06e-14	3.65e-12
gene20586	mamdc2	MAM domain containing 2	CDS	omy11	NC_035087.1	73019343	73057010	mamdc2a	NC_048575.1	76889699	76939449	19.7407	2.85105	0.862915	3.30397	0.000953258	0.00998609	69	17	17	6	8	1	73.6114	12.6152	18.2837	5.24739	7.29909	1.38738	3.58825	0.542249	0.873077	0.264281	0.348417	0.0558797	2.81289	0.59368	0.00118264	0.0151489
gene20587	LOC110536411	zinc transporter ZIP14-like	CDS	omy11	NC_035087.1	73061084	73107626	slc39a14	NC_048575.1	76943720	76991807	3218	-1.99114	0.226202	-8.80249	1.33813e-18	1.22586e-16	1067	1452	1549	6352	4998	3828	1138.31	1077.49	1665.97	5555.23	4560.11	5310.9	28.5393	23.8211	40.9168	143.904	111.957	110.02	-1.9985	7.81693	3.21e-14	2.92e-12
gene20613	LOC110535123	endoplasmic reticulum aminopeptidase 1-like	CDS	omy11	NC_035087.1	73747423	73768598	erap1b	NC_048575.1	77700933	77725921	273.701	-0.884549	0.291955	-3.02975	0.00244758	0.0217553	206	293	130	530	331	216	219.767	217.427	139.816	463.519	302	299.675	9.39473	8.19599	5.85505	20.4727	12.6422	10.585	-0.891034	4.27107	0.00300414	0.0322842
gene20616	LOC110535124	protein FAM214B-like	CDS	omy11	NC_035087.1	73795677	73813398	LOC110535124	NC_048575.1	77759929	77778022	145.483	3.65283	0.343054	10.648	1.78167e-26	2.98239e-24	291	345	224	27	14	21	310.448	256.015	240.914	23.6132	12.7734	29.1351	18.8581	13.7133	14.3358	1.48201	0.759817	1.46233	3.63629	3.36652	1.3e-21	2.48e-19
gene2063	LOC110537964	basal cell adhesion molecule-like	CDS	omy02	NC_035078.1	7740521	7846460	bcam	NC_048566.1	22399657	22499146	321.859	-0.916789	0.215412	-4.25599	2.0813e-05	0.000348943	226	308	185	541	409	300	241.104	228.558	198.97	473.139	373.166	416.215	12.0273	10.0537	9.72302	24.3859	18.2288	17.1554	-0.92328	4.50207	6.22e-05	0.00120646
gene20630	LOC110535128	iporin-like	CDS	omy11	NC_035087.1	74428459	74467090	LOC110535128	NC_048575.1	78346359	78398986	29.5954	1.77568	0.57569	3.08443	0.00203942	0.0187476	37	98	23	17	10	12	39.4728	72.723	24.7368	14.8676	9.12386	16.6486	0.968406	1.57325	0.594503	0.376866	0.219196	0.337488	1.76076	1.16198	0.00249567	0.0278873
gene20673	tmem175	transmembrane protein 175	CDS	omy11	NC_035087.1	76455250	76459339	tmem175	NC_048575.1	80688281	80716209	399.055	0.969601	0.224916	4.31094	1.62562e-05	0.000279582	452	817	461	259	340	197	482.208	606.273	495.811	226.512	310.211	273.315	16.5867	18.3891	16.7068	8.05015	10.4491	7.768	0.962101	4.80954	4.21e-05	0.000857018
gene20682	ndufs4	NADH:ubiquinone oxidoreductase subunit S4	CDS	omy11	NC_035087.1	77133408	77176379	ndufs4	NC_048575.1	81497787	81543575	2189.88	1.19029	0.298343	3.98969	6.61605e-05	0.00098845	2406	4741	2834	1099	1154	1436	2566.8	3518.16	3048	961.147	1052.89	1992.28	495.477	598.846	576.366	191.694	199.026	317.763	1.18435	7.25834	0.000200065	0.00334709
gene20683	fst	follistatin	CDS	omy11	NC_035087.1	77215456	77234901	fst	NC_048570.1	3463669	3491741	889.998	3.88618	0.383265	10.1397	3.68323e-24	5.14236e-22	921	3642	1223	85	137	101	982.552	2702.63	1315.35	74.338	124.997	140.126	137.66	333.892	180.529	10.7609	17.1493	16.2215	3.8771	5.96144	3.83e-16	4.34e-14
gene20697	LOC110536495	KN motif and ankyrin repeat domain-containing protein 1-like	CDS	omy11	NC_035087.1	78410044	78531991	kank1a	NC_048575.1	85239609	85392002	36.9021	2.28799	0.561216	4.07684	4.56528e-05	0.00071343	63	100	40	26	8	5	67.2104	74.2072	43.0204	22.7387	7.29909	6.93692	2.30154	2.24075	1.44314	0.804512	0.244762	0.196276	2.2701	1.45785	9.05e-05	0.00167407
gene2070	LOC110538006	uncharacterized LOC110538006	CDS	omy02	NC_035078.1	8080448	8090119	LOC110538006	NC_048566.1	22803447	22813135	234.252	0.902682	0.239809	3.76417	0.000167106	0.00223826	263	355	346	182	184	117	280.577	263.435	372.127	159.171	167.879	162.324	4.58643	3.79721	5.9589	2.68827	2.68728	2.19243	0.894843	4.04517	0.000513008	0.0075127
gene20784	LOC110536775	phospholipid-transporting ATPase IC-like	CDS	omy12	NC_035088.1	4960193	5005075	atp8b1	NC_048576.1	7511022	7586526	155.754	1.3781	0.291412	4.72905	2.25573e-06	4.7292e-05	232	342	161	79	112	64	247.505	253.789	173.157	69.0906	102.187	88.7925	6.33581	5.72871	4.34221	1.82736	2.56158	1.87808	1.36988	3.46474	1.55e-05	0.000355865
gene20786	LOC110536901	cyclin-G2-like	CDS	omy12	NC_035088.1	5047700	5055084	LOC110536901	NC_048576.1	7606957	7613335	278.213	2.41522	0.256892	9.40168	5.36979e-21	5.96121e-19	490	596	409	114	71	72	522.748	442.275	439.884	99.7004	64.7794	99.8916	50.4165	37.6131	41.5595	9.9349	6.11803	7.96031	2.40663	4.29151	3.31e-18	4.66e-16
gene20789	LOC110536776	protein Shroom3-like	CDS	omy12	NC_035088.1	5091983	5096615	LOC110523118	NC_048576.1	7647555	7821518	127.456	1.19485	0.313435	3.81212	0.000137778	0.00189464	170	295	123	109	77	48	181.361	218.911	132.288	95.3275	70.2537	66.5944	29.7994	31.7174	21.2929	16.1833	11.3038	9.04109	1.18683	3.18159	0.000518282	0.00757199
gene20797	sdad1	SDA1 domain containing 1	CDS	omy12	NC_035088.1	5377576	5389238	sdad1	NC_048576.1	8005353	8018616	840.186	-0.753958	0.203897	-3.69774	0.000217529	0.00282717	493	960	592	1070	1193	823	525.948	712.389	636.703	935.784	1088.48	1141.82	28.5065	34.0475	33.8057	52.4039	57.7716	51.135	-0.761124	5.88065	0.000563475	0.00814238
gene20806	arhgap24	Rho GTPase activating protein 24	CDS	omy12	NC_035088.1	5886564	6116892	arhgap24	NC_048576.1	8594329	8809553	290.002	1.54964	0.240649	6.43941	1.19942e-10	4.87888e-09	411	660	344	182	179	86	438.468	489.767	369.976	159.171	163.317	119.315	13.4998	13.2968	11.1587	5.06337	4.92398	3.03533	1.54192	4.35256	1.67e-09	8.09e-08
gene20807	esm1	endothelial cell specific molecule 1	CDS	omy12	NC_035088.1	6161289	6163503	esm1	NC_048576.1	8857631	8860067	143.284	-2.48849	0.349457	-7.12102	1.07127e-12	5.46264e-11	33	51	53	212	227	243	35.2054	37.8457	57.0021	185.408	207.112	337.134	3.76925	3.57296	5.97844	20.5097	21.7142	29.8242	-2.4917	3.33788	6.01e-11	3.53e-09
gene20817	grp	gastrin releasing peptide	CDS	omy12	NC_035088.1	6787136	6788937	LOC110536926	NC_048576.1	9562103	9564000	14.5519	-2.74918	0.886227	-3.10211	0.00192146	0.0178782	7	0	4	38	19	18	7.46782	0	4.30204	33.2335	17.3353	24.9729	1.04966	0	0.592356	4.82634	2.38607	2.90032	-2.72904	0.18775	0.00127907	0.0161199
gene2084	LOC110538188	hyaluronan synthase 1-like	CDS	omy02	NC_035078.1	8281002	8285588	LOC110538188	NC_048566.1	22993751	22997374	122.635	-4.19437	0.34714	-12.0826	1.30461e-33	3.28433e-31	14	18	9	251	284	158	14.9356	13.3573	9.6796	219.516	259.118	219.207	0.529689	0.417717	0.336284	8.04356	8.99886	6.42349	-4.18885	3.12293	5.02e-28	1.53e-25
gene20840	LOC110536948	mothers against decapentaplegic homolog 7-like	CDS	omy12	NC_035088.1	7716793	7729575	smad7	NC_048576.1	10576804	10623185	228.307	0.905833	0.221067	4.09755	4.17541e-05	0.000657617	255	454	264	182	178	112	272.042	336.901	283.935	159.171	162.405	155.387	21.024	22.9587	21.4956	12.7095	12.2905	9.92232	0.897833	4.00987	0.000260375	0.00421064
gene20865	LOC110536971	programmed cell death 1 ligand 1-like	CDS	omy12	NC_035088.1	8870513	8876419	LOC110536971	NC_048576.1	11855774	11861283	161.327	-1.4069	0.441495	-3.18668	0.00143916	0.0140971	62	142	86	133	197	294	66.1436	105.374	92.4939	116.317	179.74	407.891	4.12756	5.79838	5.65419	7.49955	10.9836	21.0315	-1.41184	3.50498	0.00340327	0.0356435
gene20877	LOC110536982	long-chain fatty acid transport protein 4-like	pseudogene	omy12	NC_035088.1	9177493	9202216	LOC110536982	NC_048576.1	12165715	12195453	79.0602	1.2609	0.369146	3.41571	0.000636159	0.0070918	124	161	78	71	49	23	132.287	119.474	83.8899	62.0941	44.7069	31.9098	6.79948	5.41498	4.22395	3.29757	2.25023	1.3552	1.25326	2.50774	0.00181654	0.0215802
gene20885	LOC110536985	probable G-protein coupled receptor 21	CDS	omy12	NC_035088.1	10041615	10048628	LOC110536985	NC_048576.1	13178723	13184969	2430.68	4.53616	0.204156	22.2191	2.24693e-109	7.98209e-106	4844	6076	4005	234	254	118	5167.73	4508.83	4307.42	204.648	231.746	163.711	95.9998	73.8585	78.3861	3.92793	4.21577	2.51286	4.52964	7.40803	7.98e-62	1.18e-58
gene20899	LOC110537000	ras-GEF domain-containing family member 1B-B-like	CDS	omy12	NC_035088.1	10414702	10427143	LOC110537000	NC_048576.1	13595690	13611484	76.2567	4.5892	0.601447	7.63028	2.34252e-14	1.46853e-12	180	239	65	2	12	4	192.03	177.355	69.9082	1.74913	10.9486	5.54953	12.2712	9.99377	4.37621	0.115485	0.685129	0.293019	4.55561	2.46003	1.85e-11	1.15e-09
gene20903	LOC110537003	follistatin-A-like	CDS	omy12	NC_035088.1	10556527	10566391	LOC110537003	NC_048576.1	13745881	13756690	629.253	1.41549	0.310825	4.55399	5.2638e-06	0.000101688	528	1812	779	414	376	234	563.287	1344.63	837.823	362.07	343.057	324.648	47.5664	100.125	69.3065	31.5899	28.3681	22.6518	1.40751	5.46382	1.16e-05	0.000276611
gene20906	LOC110537004	integrin alpha-2-like	CDS	omy12	NC_035088.1	10572280	10612673	LOC110537004	NC_048576.1	13766381	13806904	184.057	-0.97721	0.26319	-3.71295	0.000204856	0.00268099	96	157	143	284	297	153	102.416	116.505	153.798	248.376	270.979	212.27	2.41617	2.42367	3.55438	6.05421	6.26022	4.1378	-0.983947	3.70238	0.00058645	0.00842184
gene20907	LOC110537005	integrin alpha-1-like	CDS	omy12	NC_035088.1	10617059	10682492	LOC110537005	NC_048576.1	13811384	13887135	581.459	1.85524	0.310879	5.96774	2.40568e-09	8.23496e-08	643	1726	712	207	343	189	685.973	1280.82	765.764	181.035	312.948	262.215	14.2849	23.5192	15.6213	3.8951	6.3817	4.51179	1.84769	5.35006	1.16e-08	4.89e-07
gene2092	LOC110538290	uncharacterized LOC110538290	CDS	omy02	NC_035078.1	8521620	8528903	LOC110538290	NC_048566.1	23224489	23233768	258.444	3.01553	0.375844	8.02335	1.02901e-15	7.37659e-14	571	498	375	99	58	21	609.161	369.552	403.317	86.5819	52.9184	29.1351	48.2799	25.8271	31.3135	7.09002	4.10709	1.90796	3.00664	4.18644	5.26e-13	4.09e-11
gene2093	LOC110538229	GTPase-activating protein GYP7-like	CDS	omy02	NC_035078.1	8536252	8545626	si:dkey-238d18.4	NC_048566.1	23236220	23245933	1564.34	1.10118	0.256621	4.29107	1.77816e-05	0.000303547	1418	3492	2137	1083	1309	607	1512.77	2591.31	2298.37	947.153	1194.31	842.142	68.4647	103.414	101.898	44.2895	52.9306	31.492	1.09308	6.77436	6.73e-05	0.00128652
gene20939	LOC100135965	procathepsin L	CDS	omy12	NC_035088.1	12069975	12073985	ctsla	NC_048576.1	15324069	15328084	7001.44	0.938852	0.240572	3.90259	9.51708e-05	0.00136326	8071	13755	8170	4117	4907	4560	8610.4	10207.2	8786.92	3600.58	4477.08	6326.47	799.084	835.299	798.836	345.245	406.872	485.122	0.932717	8.93477	0.00064021	0.00905701
gene20977	LOC110537067	heterogeneous nuclear ribonucleoprotein D0-like	CDS	omy12	NC_035088.1	13221522	13226685	hnrnpd	NC_048576.1	16631590	16636810	157.745	-1.03632	0.247798	-4.18213	2.88792e-05	0.000469647	108	129	93	273	225	138	115.218	95.7273	100.023	238.756	205.287	191.459	4.17713	3.06027	3.55228	8.94331	7.28808	5.73527	-1.04157	3.48228	0.000207515	0.00344758
gene20999	ddx55	DEAD-box helicase 55	CDS	omy12	NC_035088.1	13792685	13797893	ddx55	NC_048576.1	17269677	17275098	293.635	-0.83567	0.26611	-3.14032	0.00168765	0.016054	144	338	211	360	421	311	153.624	250.82	226.933	314.843	384.115	431.476	8.95205	12.8882	12.9543	18.9559	21.9189	20.775	-0.842534	4.36928	0.00189899	0.0223448
gene21005	LOC110537090	tetratricopeptide repeat protein 28-like	CDS	omy12	NC_035088.1	13933066	13962275	LOC110537090	NC_048576.1	17359403	17467846	117.314	1.04405	0.300209	3.47775	0.000505638	0.00582988	125	254	142	86	102	44	133.354	188.486	152.723	75.2126	93.0634	61.0449	3.0672	3.82281	3.44105	1.78736	2.09608	1.16013	1.03583	3.0636	0.0018346	0.0217529
gene21009	LOC110537094	torsin-4A-like	CDS	omy12	NC_035088.1	14033020	14046010	LOC110537094	NC_048576.1	17543370	17559044	64.6454	-2.02906	0.396095	-5.12267	3.01245e-07	7.46042e-06	14	44	26	96	118	87	14.9356	32.6512	27.9633	83.9582	107.662	120.702	0.574742	1.10794	1.05412	3.33809	4.05699	3.83782	-2.03329	2.21324	2.59e-06	7.11e-05
gene21011	LOC110537097	tricarboxylate transport protein, mitochondrial-like	CDS	omy12	NC_035088.1	14066243	14084260	LOC110537097	NC_048576.1	17579225	17597135	380.17	-1.28008	0.28668	-4.46519	7.99971e-06	0.000147416	179	224	287	535	561	458	190.963	166.224	308.672	467.892	511.849	635.422	7.90155	6.06491	12.5116	20.003	20.7395	21.7243	-1.28692	4.73929	8.8e-06	0.000216264
gene21022	LOC110537110	uncharacterized LOC110537110	lnc_RNA	omy12	NC_035088.1	14394093	14395067	#N/A	#N/A	#N/A	#N/A	25.7634	-2.05803	0.533546	-3.85727	0.00011466	0.00160752	14	13	5	49	44	30	14.9356	9.64693	5.37756	42.8537	40.145	41.6215	2.22918	1.26963	0.786246	6.60839	5.86742	5.13287	-2.05121	0.946694	7.53e-05	0.00142003
gene21023	LOC100135895	osteopontin-like protein	CDS	omy12	NC_035088.1	14396049	14400994	LOC100135895	NC_048576.1	17935728	17940707	1231.63	5.63005	1.05069	5.35844	8.39455e-08	2.29198e-06	5280	466	1176	71	36	37	5632.87	345.805	1264.8	62.0941	32.8459	51.3332	487.998	26.4172	107.34	5.55808	2.78653	3.67457	5.62253	6.42997	2.23e-06	6.15e-05
gene2103	igflr1	IGF like family receptor 1	CDS	omy02	NC_035078.1	8679671	8683328	igflr1	NC_048566.1	23374879	23379768	58.1124	-2.73306	0.443585	-6.16129	7.21538e-10	2.65161e-08	19	13	15	93	92	99	20.2698	9.64693	16.1327	81.3345	83.9395	137.351	1.38786	0.582443	1.08207	5.75384	5.62804	7.77051	-2.72764	2.05457	1.8e-08	7.32e-07
gene21046	LOC110537130	ankycorbin-like	CDS	omy12	NC_035088.1	15245224	15316445	LOC110537130	NC_048576.1	18833119	18907377	467.77	-0.64249	0.187275	-3.43073	0.00060197	0.00676492	358	455	351	691	632	381	381.926	337.643	377.504	604.324	576.628	528.593	7.64424	5.95908	7.40165	12.4972	11.3017	8.74172	-0.649141	5.03873	0.00168183	0.020259
gene21059	ppp1r3b	protein phosphatase 1 regulatory subunit 3B	CDS	omy12	NC_035088.1	15766469	15771246	LOC110537139	NC_048576.1	19372135	19408282	309.136	0.893647	0.240461	3.71638	0.000202094	0.00264918	472	450	343	240	248	153	503.545	333.932	368.9	209.896	226.272	212.27	37.2788	21.7996	26.7537	16.0551	16.4039	12.9847	0.886767	4.44301	0.000408229	0.00617593
gene21065	skp2	S-phase kinase associated protein 2	CDS	omy12	NC_035088.1	15960650	15965104	LOC110537145	NC_048576.1	19571770	19576332	274.282	0.952721	0.238181	3.99999	6.33449e-05	0.000952617	416	442	291	210	193	145	443.802	327.996	312.974	183.659	176.091	201.171	22.1133	14.4112	15.2765	9.455	8.592	8.28227	0.945795	4.27153	0.000186916	0.00315773
gene21079	LOC110536815	bone morphogenetic protein receptor type-1B-like	CDS	omy12	NC_035088.1	16740507	16767355	LOC110536815	NC_048576.1	20374335	20487549	425.787	0.90515	0.239859	3.77367	0.000160861	0.00216915	401	882	541	345	285	237	427.8	654.507	581.851	301.725	260.03	328.81	47.8465	64.5493	63.7491	34.8664	28.4792	30.3861	0.897618	4.9022	0.000243042	0.0039632
gene21094	LOC110537170	proline dehydrogenase 1, mitochondrial-like	CDS	omy12	NC_035088.1	17593371	17607907	LOC110537170	NC_048576.1	21273895	21288503	207.098	0.880177	0.240296	3.66289	0.000249387	0.00318426	268	316	266	166	182	90	285.911	234.495	286.086	145.178	166.054	124.865	13.1684	9.52364	12.9078	6.90858	7.4894	4.75185	0.873179	3.86999	0.0009165	0.0122946
gene21105	LOC110537179	autism susceptibility gene 2 protein-like	CDS	omy12	NC_035088.1	17928775	17954464	LOC110537179	NC_048576.1	21598765	21626234	285.104	1.47205	0.235195	6.25887	3.87776e-10	1.46375e-08	381	662	335	178	181	95	406.463	491.251	360.296	155.673	165.142	131.801	11.2659	12.0065	9.78266	4.45804	4.48226	3.01847	1.46427	4.32813	5.98e-09	2.66e-07
gene21108	LOC110537183	BTB/POZ domain-containing adapter for CUL3-mediated RhoA degradation protein 3-like	CDS	omy12	NC_035088.1	17985410	17994610	LOC110537183	NC_048576.1	21655392	21666107	164.521	0.880746	0.250372	3.51775	0.000435216	0.00511948	203	321	171	133	113	93	216.567	238.205	183.912	116.317	103.1	129.027	7.78216	7.5479	6.47397	4.31855	3.62793	3.83096	0.872256	3.54183	0.00188267	0.0222091
gene21130	LOC110537207	calcium-binding protein 1-like	CDS	omy12	NC_035088.1	18399961	18435112	LOC110537207	NC_048576.1	22071961	22115724	296.49	-1.42058	0.306119	-4.64061	3.47388e-06	6.98533e-05	202	181	125	601	332	336	215.5	134.315	134.439	525.613	302.912	466.161	5.6237	3.09076	3.43677	14.1719	7.74078	10.0515	-1.42597	4.38375	5.89e-06	0.000150506
gene2116	nfkbid	NFKB inhibitor delta	CDS	omy02	NC_035078.1	9180565	9188517	LOC110538540	NC_048566.1	23888015	23897552	16.9539	-2.11609	0.691488	-3.06019	0.00221194	0.020017	7	6	7	49	28	10	7.46782	4.45243	7.52858	42.8537	25.5468	13.8738	0.42196	0.22184	0.416717	2.50179	1.41354	0.647729	-2.11007	0.417533	0.00106017	0.0138595
gene21160	LOC110537230	roundabout homolog 1-like	CDS	omy12	NC_035088.1	20068636	20296737	LOC110537230	NC_048576.1	23719098	23951744	82.4415	-2.48294	0.38713	-6.4137	1.42031e-10	5.69051e-09	24	20	33	131	160	114	25.604	14.8414	35.4919	114.568	145.982	158.162	0.44464	0.227271	0.603784	2.05566	2.48252	2.26946	-2.48189	2.55454	8.7e-09	3.76e-07
gene21178	LOC110537246	unconventional myosin-XVIIIa-like	CDS	omy12	NC_035088.1	21370819	21482139	LOC110537246	NC_048576.1	25036828	25142397	408.279	0.695453	0.235489	2.95323	0.00314463	0.0268609	541	544	497	410	298	219	577.156	403.687	534.529	358.571	271.891	303.837	8.1458	5.02403	7.39032	5.2288	3.75776	3.54324	0.688294	4.84195	0.00437665	0.0434209
gene21182	LOC110537250	kinase suppressor of Ras 1-like	CDS	omy12	NC_035088.1	21538664	21579791	LOC110537250	NC_048576.1	25198956	25238099	108.001	-1.97878	0.460601	-4.29608	1.73844e-05	0.000297226	59	49	30	326	103	99	62.9431	36.3615	32.2653	285.108	93.9758	137.351	1.61826	0.824343	0.812619	7.57347	2.36597	2.91777	-1.98187	2.94567	8.78e-05	0.0016323
gene21189	LOC110537258	RNA-binding protein Musashi homolog 2-like	CDS	omy12	NC_035088.1	21696260	22041310	LOC110537258	NC_048576.1	25352530	25719607	124.635	-1.104	0.356756	-3.09456	0.00197108	0.0182506	97	89	64	276	160	88	103.483	66.0444	68.8327	241.38	145.982	122.09	3.95992	2.22855	2.58027	9.54346	5.4703	3.86028	-1.10921	3.1493	0.00392665	0.0398962
gene21201	LOC110537269	E3 ubiquitin-protein ligase RNF128-like	CDS	omy12	NC_035088.1	22330331	22360944	rnf128a	NC_048576.1	26018984	26050356	279.83	0.889422	0.222448	3.99834	6.37877e-05	0.000958374	399	459	301	219	206	151	425.666	340.611	323.729	191.53	187.952	209.495	16.8479	11.8878	12.5519	7.83246	7.28477	6.85125	0.882328	4.30028	0.000251397	0.0040797
gene21218	ar-alpha	androgen receptor alpha	CDS	omy12	NC_035088.1	23125064	23178543	ar-alpha	NC_048576.1	26809353	26863253	53.465	-1.55683	0.422288	-3.68666	0.000227214	0.00293459	19	46	25	115	96	37	20.2698	34.1353	26.8878	100.575	87.5891	51.3332	0.820474	1.21839	1.06616	4.20621	3.47183	1.71685	-1.56102	1.96219	0.000587531	0.0084341
gene21234	LOC110537303	type-2 angiotensin II receptor-like	pseudogene	omy12	NC_035088.1	23740281	23745959	LOC110537303	NC_048576.1	27434462	27440175	136.572	-2.54172	0.484682	-5.2441	1.57043e-07	4.08542e-06	51	61	19	454	199	87	54.4084	45.2664	20.4347	397.052	181.565	120.702	2.74778	2.01585	1.01097	20.7181	8.97929	5.03677	-2.54538	3.28375	5.75e-06	0.000147004
gene2124	LOC110538629	transmembrane protein 91-like	CDS	omy02	NC_035078.1	9289114	9303451	LOC110538629	NC_048566.1	24001565	24015944	2704.4	-0.687488	0.193757	-3.5482	0.000387872	0.00462553	1801	3080	1866	3350	3452	2835	1921.36	2285.58	2006.9	2929.79	3149.56	3933.23	202.22	212.119	206.916	318.594	324.608	342.047	-0.694186	7.56483	0.00267399	0.0294536
gene21240	LOC110537310	non-histone chromosomal protein HMG-14A-like	CDS	omy12	NC_035088.1	23870402	23873612	hmgn7	NC_048576.1	27569334	27572548	400.69	-0.878587	0.208205	-4.21982	2.44496e-05	0.000405237	254	375	276	527	538	437	270.975	278.277	296.841	460.896	490.864	606.287	31.1903	28.2445	33.4707	54.8123	55.3279	57.6618	-0.885228	4.81525	6.3e-05	0.00121947
gene21276	LOC110537342	platelet-activating factor acetylhydrolase IB subunit beta-like	CDS	omy12	NC_035088.1	24550606	24581512	LOC110537342	NC_048576.1	28244291	28271665	227.135	-0.826556	0.262648	-3.147	0.00164952	0.0157523	195	167	149	309	325	219	208.032	123.926	160.251	270.24	296.526	303.837	8.439	4.43292	6.36815	11.3265	11.7792	10.1841	-0.832264	4.00147	0.00282375	0.0307885
gene21295	LOC101268925	long-chain-fatty-acid--CoA ligase 4	CDS	omy12	NC_035088.1	25103661	25124260	LOC101268925	NC_048576.1	28781830	28804078	1287.79	-0.893699	0.165903	-5.38688	7.1692e-08	1.98282e-06	867	1267	779	1798	1920	1225	924.943	940.205	837.823	1572.47	1751.78	1699.54	22.0043	19.7234	19.5253	38.651	40.81	33.4077	-0.900606	6.49615	1.36e-05	0.000318232
gene21317	LOC110536840	connector enhancer of kinase suppressor of ras 2-like	CDS	omy12	NC_035088.1	25861333	25897828	LOC110536840	NC_048576.1	29536432	29583025	43.5709	-2.73469	0.624269	-4.38062	1.18342e-05	0.000210202	3	13	20	135	48	47	3.2005	9.64693	21.5102	118.066	43.7945	65.207	0.0971387	0.258185	0.639546	3.70243	1.30163	1.63527	-2.73028	1.67002	5.58e-05	0.00109799
gene21331	LOC110537391	misshapen-like kinase 1	CDS	omy12	NC_035088.1	26111920	26149703	LOC110537391	NC_048576.1	29806210	29841771	265.933	-1.00819	0.242521	-4.15713	3.22275e-05	0.000519344	166	238	164	500	316	245	177.094	176.613	176.384	437.282	288.314	339.909	2.46527	2.16795	2.40531	6.28938	3.93025	3.9097	-1.0148	4.22858	7.97e-05	0.00149511
gene21332	LOC110537401	guanine nucleotide-binding protein G(I)/G(S)/G(T) subunit beta-2-like	CDS	omy12	NC_035088.1	26150810	26160107	LOC110537401	NC_048576.1	29842845	29852144	402.891	-0.891279	0.222232	-4.01058	6.05704e-05	0.000913471	273	435	215	572	530	424	291.245	322.801	231.235	500.251	483.565	588.251	11.5556	11.2937	8.98748	20.5072	18.788	19.2848	-0.897633	4.82377	0.000108633	0.00195366
gene21342	LOC110537396	protein POF1B-like	CDS	omy12	NC_035088.1	26590044	26627132	LOC110537396	NC_048576.1	30270316	30304242	94.1833	-1.43946	0.369864	-3.89186	9.94792e-05	0.00141799	34	101	37	177	123	106	36.2723	74.9492	39.7939	154.798	112.224	147.063	1.72741	3.14742	1.85647	7.61677	5.23356	5.78686	-1.44615	2.74887	0.000297621	0.00472839
gene21361	LOC110537422	solute carrier organic anion transporter family member 2B1-like	CDS	omy12	NC_035088.1	26861459	26887888	LOC110537422	NC_048576.1	30537787	30563755	294.365	1.00138	0.312483	3.20458	0.00135257	0.0134175	312	735	277	228	162	175	332.851	545.423	297.917	199.401	147.807	242.792	9.09218	13.1377	7.97194	5.62769	3.95371	5.4799	0.994636	4.37356	0.00177056	0.0211765
gene21379	mmp	matrix metalloproteinase	CDS	omy12	NC_035088.1	27465361	27474089	mmp	NC_048576.1	31143075	31150780	60.7237	-2.07181	0.409483	-5.05956	4.20221e-07	1.01322e-05	28	32	15	119	75	88	29.8713	23.7463	16.1327	104.073	68.429	122.09	2.13152	1.49416	1.1277	7.67291	4.78155	7.19838	-2.07265	2.12281	3.35e-06	9e-05
gene21387	nrip1	nuclear receptor interacting protein 1	CDS	omy12	NC_035088.1	27739173	27802775	LOC110537445	NC_048576.1	31413963	31472999	271.246	-1.78059	0.222724	-7.9946	1.29993e-15	9.21539e-14	125	145	118	530	427	293	133.354	107.6	126.91	463.519	389.589	406.503	2.50442	1.7819	2.3348	8.99405	7.16477	6.30792	-1.786	4.25692	3.98e-13	3.14e-11
gene214	LOC110486505	rab GTPase-activating protein 1-like	CDS	omy01	NC_035077.1	10563133	10697654	LOC110486505	NC_048565.1	14350545	14495848	129.749	0.978344	0.311102	3.14476	0.00166221	0.0158497	184	229	141	126	101	42	196.297	169.934	151.647	110.195	92.151	58.2701	7.95305	6.07111	6.01874	4.61284	3.65606	1.95068	0.97146	3.20612	0.00408024	0.0410739
gene21408	LOC110537465	C2 domain-containing protein 2-like	CDS	omy12	NC_035088.1	28728755	28748232	LOC110537465	NC_048576.1	32416457	32438081	109.892	-1.16274	0.329579	-3.52796	0.000418772	0.00494583	56	90	72	237	129	94	59.7426	66.7865	77.4368	207.272	117.698	130.414	2.61833	2.58105	3.32461	9.38572	5.0513	4.72265	-1.16858	2.96901	0.00121129	0.0154389
gene21428	LOC110537487	active breakpoint cluster region-related protein-like	CDS	omy12	NC_035088.1	30360784	30587065	abr	NC_048576.1	34134508	34360009	1877.67	1.98757	0.364117	5.45859	4.79918e-08	1.3639e-06	3914	1830	3221	1047	675	531	4175.58	1357.99	3464.22	915.669	615.861	736.701	108.466	31.1059	88.1527	24.5755	15.6659	15.8121	1.98072	7.0367	2.31e-06	6.37e-05
gene21435	pigl	phosphatidylinositol glycan anchor biosynthesis class L	CDS	omy12	NC_035088.1	30956478	30984577	pigl	NC_048576.1	34725810	34753441	262.323	-0.845359	0.235804	-3.58501	0.000337068	0.00411169	191	286	136	385	387	232	203.765	212.233	146.269	336.707	353.093	321.873	23.7054	21.7719	16.6695	40.4722	40.2255	30.9402	-0.851927	4.20928	0.000745289	0.0103422
gene21437	ubb	ubiquitin B	CDS	omy12	NC_035088.1	30999257	31001400	ubb	NC_048576.1	34766968	34770882	1875.37	1.01702	0.201888	5.03755	4.71534e-07	1.12423e-05	2028	4101	2160	1314	1435	911	2163.53	3043.24	2323.1	1149.18	1309.27	1263.91	244.708	303.519	257.397	134.294	145.013	118.119	1.00976	7.03581	1.53e-05	0.000352155
gene21443	LOC110537503	uncharacterized LOC110537503	lnc_RNA	omy12	NC_035088.1	31191253	31193254	LOC110537503	NC_048576.1	34961595	34962959	157.279	-1.07379	0.340505	-3.15352	0.00161312	0.0154833	84	120	116	163	214	218	89.6139	89.0486	124.759	142.554	195.251	302.45	7.67683	6.72668	10.4696	12.6175	16.3792	21.4082	-1.07944	3.47189	0.00254213	0.028338
gene21446	LOC110537507	sodium- and chloride-dependent GABA transporter ine-like	CDS	omy12	NC_035088.1	31271579	31300040	si:ch211-283g2.1	NC_048576.1	35041435	35069666	39.5778	-3.8125	0.515067	-7.40195	1.34204e-13	7.75907e-12	4	8	5	85	72	59	4.26733	5.93657	5.37756	74.338	65.6918	81.8556	0.182123	0.223415	0.224826	3.27798	2.74545	2.88654	-3.78936	1.52642	5.7e-14	5.02e-12
gene21457	LOC110537517	protein KIBRA-like	CDS	omy12	NC_035088.1	32546364	32590803	LOC110537517	NC_048576.1	36311115	36358023	182.777	1.60055	0.378531	4.22831	2.35455e-05	0.000391878	318	414	167	150	95	38	339.252	307.218	179.61	131.185	86.6767	52.7206	8.10186	6.46956	4.20189	3.23691	2.02702	1.04031	1.59263	3.69454	7.47e-05	0.00141161
gene21460	LOC110537519	G protein-coupled receptor kinase 6-like	CDS	omy12	NC_035088.1	32643502	32699926	LOC110537519	NC_048576.1	36414082	36470446	90.7066	1.56613	0.427096	3.66692	0.000245493	0.00314208	179	87	141	47	55	33	190.963	64.5602	151.647	41.1045	50.1812	45.7837	11.8092	3.52049	9.18665	2.62632	3.03883	2.33939	1.55738	2.6921	0.000700411	0.00979281
gene21461	LOC110537520	proline-rich protein 7-like	CDS	omy12	NC_035088.1	32720216	32734547	LOC110537520	NC_048576.1	36494115	36508638	95.7903	3.47368	0.468781	7.41002	1.26277e-13	7.32726e-12	251	129	153	24	16	8	267.775	95.7273	164.553	20.9896	14.5982	11.0991	12.0937	3.81235	7.28028	0.979443	0.645628	0.414188	3.45875	2.77101	2.34e-11	1.43e-09
gene21510	LOC110537562	uroplakin-3b-like protein	CDS	omy12	NC_035088.1	34486557	34490404	upk3b	NC_048576.1	38245078	38248451	14.5691	-2.09545	0.73576	-2.84801	0.00439935	0.0351113	9	4	4	37	16	17	9.60149	2.96829	4.30204	32.3589	14.5982	23.5855	0.626778	0.170863	0.275107	2.1825	0.933185	1.27216	-2.08452	0.193556	0.00227952	0.0259252
gene21524	nsun5	NOP2/Sun RNA methyltransferase family member 5	CDS	omy12	NC_035088.1	35222866	35231801	LOC110537577	NC_048576.1	39006150	39014747	340.473	-0.841238	0.247521	-3.39865	0.000677196	0.00748144	166	371	259	458	494	332	177.094	275.309	278.557	400.551	450.719	460.611	10.3941	14.2485	16.0158	24.2899	25.9049	22.3377	-0.848463	4.58205	0.00077553	0.0106861
gene21547	LOC110537603	myb-binding protein 1A-like protein	pseudogene	omy12	NC_035088.1	35772094	35790740	LOC110537603	NC_048576.1	39380904	39401720	78.4073	-1.05708	0.339809	-3.1108	0.00186581	0.0174732	39	89	41	131	96	84	41.6064	66.0444	44.096	114.568	87.5891	116.54	1.20632	1.68852	1.25243	3.43204	2.48683	2.79189	-1.06434	2.48932	0.00448871	0.0443073
gene21553	LOC110537607	ubiquitin carboxyl-terminal hydrolase 28-like	CDS	omy12	NC_035088.1	35908775	35936426	LOC110537607	NC_048576.1	39518597	39546033	870.384	3.31618	0.423465	7.83107	4.83751e-15	3.24245e-13	636	3809	1153	162	167	132	678.505	2826.55	1240.06	141.679	152.369	183.135	21.3184	78.3115	38.1679	4.59933	4.68804	4.75437	3.30744	5.92958	1.46e-09	7.11e-08
gene21556	LOC110537609	zinc finger and BTB domain-containing protein 16-A	CDS	omy12	NC_035088.1	35958972	35971632	LOC110537608	NC_048576.1	39568361	39690332	646.837	2.59296	0.355355	7.29683	2.94632e-13	1.61301e-11	1421	1384	733	290	215	72	1515.97	1027.03	788.35	253.624	196.163	99.8916	35.6354	21.2882	18.1536	6.15981	4.51546	1.94017	2.5857	5.50341	1.69e-10	9.27e-09
gene21557	LOC110537608	zinc finger and BTB domain-containing protein 16-A-like	CDS	omy12	NC_035088.1	36029068	36079559	LOC110537608	NC_048576.1	39568361	39690332	58.2437	2.17426	0.458984	4.73712	2.16779e-06	4.5688e-05	131	111	60	34	18	12	139.755	82.37	64.5307	29.7352	16.423	16.6486	9.59416	4.98627	4.33968	2.1091	1.10404	0.944361	2.16269	2.07754	1.19e-05	0.000283222
gene21569	LOC110537620	endothelial cell-selective adhesion molecule-like	CDS	omy12	NC_035088.1	38226003	38298928	esama	NC_048576.1	41805076	41877145	496.728	-0.806287	0.21267	-3.79126	0.000149885	0.00203747	286	477	395	668	681	498	305.114	353.968	424.827	584.209	621.335	690.917	9.26056	9.47341	12.631	18.3202	18.4669	17.3269	-0.813389	5.12425	0.00025182	0.00408461
gene21603	LOC110537654	exocyst complex component 3-like	CDS	omy12	NC_035088.1	40756986	40800102	LOC110537654	NC_048576.1	44332876	44373197	178.799	1.99698	0.394657	5.06004	4.19161e-07	1.01143e-05	235	347	323	55	50	89	250.705	257.499	347.39	48.1011	45.6193	123.477	7.28996	6.60242	9.89532	1.44511	1.29898	2.96666	1.98813	3.6571	3.24e-06	8.72e-05
gene21618	LOC110537669	calpain-5-like	CDS	omy12	NC_035088.1	41402753	41455171	LOC110537669	NC_048576.1	44971998	45021139	949.535	1.0957	0.224638	4.87761	1.07381e-06	2.39915e-05	980	1708	1458	765	573	450	1045.5	1267.46	1568.1	669.042	522.797	624.323	16.8888	18.0542	24.8143	11.1665	8.26999	8.33311	1.08793	6.0549	4.96e-06	0.000128977
gene21621	LOC110537672	solute carrier family 35 member F2-like	CDS	omy12	NC_035088.1	41508417	41523217	LOC110537672	NC_048576.1	45073055	45086635	2735.92	1.63891	0.232471	7.04997	1.78953e-12	8.92589e-11	3153	7177	3472	1347	1431	1087	3363.72	5325.85	3734.17	1178.04	1305.62	1508.09	144.601	201.886	157.252	52.3234	54.962	53.5669	1.63193	7.57944	5.97e-10	3.05e-08
gene21630	LOC110537682	ubiquitin carboxyl-terminal hydrolase 2-like	CDS	omy12	NC_035088.1	42099819	42146246	LOC110537682	NC_048576.1	45677378	45726321	683.812	2.88401	0.210645	13.6913	1.14398e-42	4.30299e-40	1069	1492	1269	159	192	127	1140.44	1107.17	1364.82	139.056	175.178	176.198	39.5731	33.8772	46.3932	4.98541	5.9525	5.05181	2.87552	5.58155	4.72e-34	2.08e-31
gene21640	LOC110537690	glucose-6-phosphate exchanger SLC37A2-like	CDS	omy12	NC_035088.1	42391564	42411343	LOC110537690	NC_048576.1	45982876	46002702	342.374	-1.20152	0.278398	-4.31583	1.59003e-05	0.000273903	156	293	221	518	391	449	166.426	217.427	237.688	453.024	356.743	622.935	8.62907	9.94086	12.0726	24.269	18.1131	26.6874	-1.20765	4.58853	1.72e-05	0.000390421
gene21654	LOC110537702	CAP-Gly domain-containing linker protein 2-like	CDS	omy12	NC_035088.1	44134668	44206014	LOC110537702	NC_048576.1	47713010	47791030	92.5318	-3.20288	0.441908	-7.24785	4.23432e-13	2.27147e-11	5	32	23	216	160	120	5.33416	23.7463	24.7368	188.906	145.982	166.486	0.110867	0.435212	0.503654	4.05667	2.97119	2.85914	-3.20438	2.72247	1.09e-10	6.12e-09
gene21657	LOC110537705	leucine-rich repeat-containing protein 32-like	CDS	omy12	NC_035088.1	44286687	44299955	LOC110537705	NC_048576.1	47869876	47882315	2754.49	-2.1339	0.196299	-10.8706	1.59101e-27	2.79494e-25	895	1584	869	4475	4871	3679	954.814	1175.44	934.619	3913.68	4444.23	5104.18	19.0667	20.6978	18.2828	80.747	86.9053	84.2175	-2.14061	7.59259	8.04e-19	1.2e-16
gene21668	dlg2	discs large MAGUK scaffold protein 2	CDS	omy12	NC_035088.1	45701921	45958446	LOC110537714	NC_048576.1	49310221	49598356	30.2167	-1.91437	0.595075	-3.21703	0.00129526	0.0129376	4	23	15	46	36	51	4.26733	17.0676	16.1327	40.23	32.8459	70.7566	0.110409	0.389395	0.408891	1.07544	0.832195	1.51265	-1.91048	1.14599	0.00161622	0.0196217
gene21682	LOC110537729	transcription factor 7-like 2	CDS	omy12	NC_035088.1	46471839	46539129	LOC110537729	NC_048576.1	50051772	50120821	30.6457	-2.77218	0.683098	-4.05825	4.94417e-05	0.000763278	7	18	2	103	32	30	7.46782	13.3573	2.15102	90.0802	29.1964	41.6215	0.29098	0.458939	0.0821044	3.62648	1.11402	1.34001	-2.76075	1.19565	9.32e-05	0.00171325
gene21689	irf-1	interferon regulatory factor 1	CDS	omy12	NC_035088.1	47448844	47453371	irf1b	NC_048576.1	51063510	51068001	432.697	-1.80162	0.263008	-6.85003	7.38343e-12	3.45627e-10	213	274	137	604	739	588	227.235	203.328	147.345	528.237	674.253	815.782	18.3106	14.4474	11.6309	43.9785	53.2038	54.315	-1.80675	4.92594	2.24e-11	1.38e-09
gene21691	LOC110537739	PDZ and LIM domain protein 4-like	CDS	omy12	NC_035088.1	47540489	47607160	LOC110537739	NC_048576.1	51152512	51217384	726.748	1.35075	0.20431	6.61125	3.81099e-11	1.6377e-09	1040	1349	951	560	390	275	1109.5	1001.05	1022.81	489.756	355.831	381.53	52.877	42.069	47.7512	24.1159	16.6064	15.0241	1.34356	5.6706	1.6e-09	7.75e-08
gene21698	LOC110537746	serine/threonine-protein kinase 10-like	CDS	omy12	NC_035088.1	47938751	47980645	LOC110537746	NC_048576.1	51547730	51587891	189.148	0.930993	0.301257	3.09036	0.00199914	0.0184516	256	287	242	191	150	61	273.109	212.975	260.274	167.042	136.858	84.6304	8.37895	5.76167	7.82232	5.29499	4.11166	2.14536	0.923284	3.74154	0.0035189	0.0366063
gene217	LOC110486932	ephrin-A2-like	CDS	omy01	NC_035077.1	10836735	11198183	LOC110486932	NC_048565.1	14637195	14858563	24.7664	3.31631	0.650069	5.10147	3.37023e-07	8.28868e-06	34	76	40	9	4	1	36.2723	56.3975	43.0204	7.87108	3.64955	1.38738	2.09123	2.86717	2.42971	0.468865	0.206044	0.0660913	3.27099	0.924881	5.89e-08	2.19e-06
gene21709	LOC110537759	protein Shroom3-like	CDS	omy12	NC_035088.1	49116659	49172792	shroom1	NC_048576.1	52689853	52746217	51.9582	2.54834	0.4552	5.59828	2.16493e-08	6.48101e-07	79	94	105	26	12	8	84.2797	69.7547	112.929	22.7387	10.9486	11.0991	1.40338	1.02422	1.84208	0.391204	0.178528	0.152707	2.53261	1.91616	1.86e-07	6.44e-06
gene21750	LOC110537797	H/ACA ribonucleoprotein complex subunit 2-like protein	CDS	omy12	NC_035088.1	51710409	51714021	LOC110537797	NC_048576.1	55281731	55285435	780.9	-0.690335	0.218087	-3.16541	0.00154865	0.0149723	509	883	552	885	1254	703	543.017	655.249	593.682	773.99	1144.13	975.331	48.4615	51.5652	51.9026	71.3681	99.9892	71.9209	-0.697402	5.77552	0.00245957	0.0275587
gene21757	LOC110537806	T-cell immunoglobulin and mucin domain-containing protein 4-like	CDS	omy12	NC_035088.1	51942343	51951573	LOC110537806	NC_048576.1	55511860	55515181	30.8485	1.60244	0.528178	3.0339	0.00241411	0.0215297	65	56	26	15	15	14	69.3441	41.556	27.9633	13.1185	13.6858	19.4234	5.49596	2.90426	2.17107	1.07425	1.06218	1.27198	1.58949	1.19843	0.00313723	0.0334335
gene21779	LOC110537826	sarcoplasmic/endoplasmic reticulum calcium ATPase 1-like	CDS	omy12	NC_035088.1	53223060	53300952	LOC110537826	NC_048576.1	56792616	56869110	1493.61	1.2029	0.208646	5.7653	8.15148e-09	2.62986e-07	2278	2361	1921	1170	867	648	2430.24	1752.03	2066.06	1023.24	791.039	899.025	49.17	31.2578	40.9491	21.3902	15.6726	15.0294	1.19611	6.70775	4e-07	1.31e-05
gene21795	mtmr4	myotubularin related protein 4	CDS	omy12	NC_035088.1	54405744	54506659	LOC110537841	NC_048576.1	57893341	58071571	44.4063	1.2534	0.402529	3.11382	0.00184679	0.0173104	70	89	44	34	29	16	74.6782	66.0444	47.3225	29.7352	26.4592	22.1981	1.58063	1.23265	0.981198	0.650271	0.548413	0.388217	1.24318	1.70353	0.00336294	0.0353309
gene21853	cramp1	cramped chromatin regulator homolog 1	CDS	omy12	NC_035088.1	56621664	56674026	cramp1	NC_048576.1	59883053	59936477	543.021	0.673892	0.186847	3.60664	0.000310185	0.00383348	681	876	582	501	420	313	726.512	650.055	625.947	438.157	383.202	434.251	16.889	13.3253	14.2544	10.5239	8.72333	8.34107	0.666913	5.25191	0.00127154	0.0160523
gene21871	LOC110539078	transient receptor potential cation channel subfamily M member 4-like	CDS	omy12	NC_035088.1	57369267	57452288	trpm4a	NC_048576.1	60625595	60688115	727.843	1.75636	0.209303	8.39148	4.80063e-17	3.90549e-15	928	1587	1116	389	304	275	990.02	1177.67	1200.27	340.206	277.365	381.53	26.9699	28.2895	32.0307	9.57554	7.39915	8.58786	1.74868	5.67198	1.35e-14	1.3e-12
gene2188	LOC110485091	transmembrane protein 158-like	CDS	omy02	NC_035078.1	11869859	11872757	LOC110485091	NC_048566.1	26738924	26741780	1728.38	7.68151	0.367385	20.9086	4.46922e-97	1.02064e-93	2147	6086	3268	28	16	7	2290.49	4516.25	3514.77	24.4878	14.5982	9.71169	102.948	178.992	154.752	1.13717	0.642511	0.360664	7.66513	6.91588	2.75e-65	4.64e-62
gene219	LOC110486857	kelch-like protein 30	CDS	omy01	NC_035077.1	10974102	10986706	klhl30	NC_048565.1	4690225	4703383	27.3637	1.38406	0.500071	2.76773	0.00564479	0.0428733	35	39	49	16	19	10	37.3391	28.9408	52.7	13.993	17.3353	13.8738	3.34608	2.28691	4.6263	1.2956	1.52124	1.02728	1.36822	1.03431	0.00501885	0.0484563
gene21917	LOC110537919	protein spinster homolog 1-like	CDS	omy12	NC_035088.1	58532142	58544637	spns1	NC_048576.1	61833666	61866662	666.292	0.623952	0.179312	3.47969	0.000501989	0.00579826	761	1078	755	534	608	398	811.859	799.953	812.011	467.018	554.731	552.179	32.6391	28.3588	31.9794	19.3989	21.839	18.3424	0.616719	5.54592	0.00240475	0.0270499
gene21920	LOC110537923	nuclear protein 1-like	CDS	omy12	NC_035088.1	58573570	58575017	nupr1b	NC_048576.1	61894747	61896190	14052.4	1.94412	0.186167	10.4429	1.579e-25	2.4747e-23	22153	27570	21226	6786	5342	4746	23633.5	20458.9	22828.8	5934.8	4873.97	6584.52	3293.46	2514.05	3116.44	854.508	665.121	758.174	1.93749	9.93903	4.27e-15	4.37e-13
gene21925	LOC110537928	major vault protein-like	CDS	omy12	NC_035088.1	58719061	58738242	LOC110537928	NC_048576.1	62038332	62056939	1303.92	-0.853986	0.197607	-4.32164	1.54872e-05	0.000268378	920	1222	835	2117	1492	1315	981.485	906.812	898.052	1851.45	1361.28	1824.41	38.6126	31.4579	34.6098	75.2566	52.4429	59.3046	-0.86058	6.51382	0.000126555	0.0022378
gene21964	LOC110537966	thyroid hormone receptor alpha	CDS	omy12	NC_035088.1	59613646	59722762	LOC110537966	NC_048576.1	62963766	63080508	498.328	2.7886	0.204834	13.6139	3.3105e-42	1.21659e-39	877	1188	738	147	124	99	935.611	881.581	793.727	128.561	113.136	137.351	14.7678	12.2701	12.2727	2.09659	1.74869	1.79131	2.78015	5.12755	9.33e-34	4.07e-31
gene22090	LOC110538000	nuclear body protein SP140-like protein	CDS	omy12	NC_035088.1	60695266	60716669	LOC110538000	NC_048576.1	64000524	64022244	116.731	-0.96095	0.294817	-3.25947	0.00111619	0.0114271	60	133	69	200	149	110	64.0099	98.6955	74.2103	174.913	135.946	152.612	2.87201	3.90484	3.26178	8.10863	5.97308	5.65782	-0.968395	3.05392	0.00315126	0.0335348
gene2210	LOC110485483	antizyme inhibitor 1-like	CDS	omy02	NC_035078.1	12403099	12412305	LOC110485483	NC_048566.1	27308514	27317719	3242.03	-2.23709	0.304742	-7.34091	2.12148e-13	1.17553e-11	876	1410	1323	4160	5050	5624	934.545	1046.32	1422.9	3638.19	4607.55	7802.65	41.2916	40.7655	61.5868	166.086	199.354	284.855	-2.24323	7.82648	3.32e-11	2.01e-09
gene2211	LOC110485500	V-type proton ATPase subunit C 1-A	CDS	omy02	NC_035078.1	12416147	12425709	LOC110485500	NC_048566.1	27321550	27331169	786.336	-0.890742	0.242445	-3.67399	0.000238794	0.00306862	461	750	561	969	963	966	491.809	556.554	603.362	847.453	878.628	1340.21	26.6673	26.6107	32.0488	47.4771	46.6532	60.0449	-0.897044	5.78443	0.000315398	0.00496611
gene22110	LOC110538024	3-mercaptopyruvate sulfurtransferase-like	CDS	omy12	NC_035088.1	61206771	61208085	LOC110538024	NC_048576.1	64443760	64445157	44.372	-2.64249	0.503787	-5.24526	1.56061e-07	4.0665e-06	12	24	5	61	92	67	12.802	17.8097	5.37756	53.3484	83.9395	92.9547	1.5082	1.85014	0.620608	6.49365	9.6837	9.04842	-2.63821	1.68391	6.06e-07	1.9e-05
gene22111	LOC110538023	3-mercaptopyruvate sulfurtransferase-like	CDS	omy12	NC_035088.1	61225684	61227475	LOC110538023	NC_048576.1	64459297	64461117	175.427	-0.728243	0.229316	-3.17572	0.00149464	0.0145513	136	171	116	259	247	147	145.089	126.894	124.759	226.512	225.359	203.945	11.9499	9.21591	10.0659	19.2756	18.176	13.8792	-0.734079	3.63357	0.00509556	0.0489927
gene22116	LOC110538027	beta-1,4-mannosyl-glycoprotein 4-beta-N-acetylglucosaminyltransferase-like	CDS	omy12	NC_035088.1	61309792	61323266	LOC110538027	NC_048576.1	64544500	64558035	928.481	-0.818212	0.199871	-4.09371	4.24527e-05	0.000667305	736	884	535	1486	1238	811	785.188	655.991	575.398	1299.6	1129.53	1125.17	25.5898	18.852	18.3702	43.7613	36.0484	30.2992	-0.824706	6.02525	0.000194686	0.00327109
gene2214	LOC110485543	E3 ubiquitin-protein ligase RNF144B-like	CDS	omy02	NC_035078.1	12484692	12500901	LOC110485543	NC_048566.1	27390590	27403425	49.5484	-1.59644	0.498442	-3.20286	0.00136069	0.0134771	23	51	10	108	57	56	24.5371	37.8457	10.7551	94.453	52.006	77.6935	1.00697	1.36954	0.432373	4.00492	2.08997	2.63449	-1.5993	1.84819	0.00240154	0.0270392
gene22180	LOC110538075	leucine-rich repeat-containing protein 3B-like	CDS	omy12	NC_035088.1	63486218	63491994	LOC110538075	NC_048576.1	66644027	66653962	226.118	2.71276	0.271317	9.99847	1.54764e-23	2.05316e-21	314	492	444	61	77	40	334.985	365.099	477.527	53.3484	70.2537	55.4953	18.0065	17.3054	25.1451	2.96286	3.698	2.46479	2.70268	3.99444	3.82e-20	6.51e-18
gene22182	LOC110538077	uncharacterized LOC110538077	CDS	omy12	NC_035088.1	63516376	63521001	LOC110538077	NC_048576.1	66674135	66678665	1572.93	-3.57251	0.309933	-11.5267	9.67898e-31	2.00946e-28	293	179	268	3084	2887	2431	312.582	132.831	288.237	2697.16	2634.06	3372.73	14.4019	5.39663	13.0094	128.395	118.844	128.398	-3.57787	6.78529	1.77e-23	3.83e-21
gene22189	LOC110538081	oxysterol-binding protein-related protein 6-like	CDS	omy12	NC_035088.1	63829801	63843193	LOC110538081	NC_048576.1	67027146	67052479	332.763	1.06589	0.249639	4.26973	1.9571e-05	0.000330372	510	598	339	281	242	128	544.084	443.759	364.598	245.753	220.797	177.585	19.1861	13.7986	12.5947	8.95377	7.62447	5.17426	1.05868	4.54955	3.97e-05	0.000815655
gene22192	LOC110538084	nuclear factor erythroid 2-related factor 1-like	CDS	omy12	NC_035088.1	63944691	63959902	LOC110538084	NC_048576.1	67148801	67164013	241.77	-1.06222	0.291309	-3.64638	0.000265957	0.00335563	166	239	106	321	305	305	177.094	177.355	114.004	280.735	278.278	423.152	4.88772	4.31631	3.0823	8.00544	7.52098	9.64981	-1.06749	4.08984	0.000389308	0.005919
gene22197	LOC110538090	homeobox protein Hox-B4a-like	CDS	omy12	NC_035088.1	64268038	64272361	LOC110538090	NC_048576.1	67465455	67469743	18.6396	-2.60802	0.712604	-3.65985	0.000252366	0.00321204	3	12	3	26	55	17	3.2005	8.90486	3.22653	22.7387	50.1812	23.5855	0.123707	0.303509	0.12217	0.908089	1.89938	0.753257	-2.58394	0.531972	9.12e-05	0.0016833
gene22210	LOC110538100	insulin-like growth factor 2 mRNA-binding protein 1	CDS	omy12	NC_035088.1	64493423	64554256	LOC110538100	NC_048576.1	67688984	67748718	148.133	-2.29947	0.301906	-7.61652	2.60598e-14	1.62731e-12	58	69	34	248	247	214	61.8762	51.2029	36.5674	216.892	225.359	296.9	0.996209	0.726923	0.576729	3.60791	3.55301	3.94964	-2.3032	3.38872	4.95e-12	3.37e-10
gene22217	LOC110538107	junction plakoglobin-like	CDS	omy12	NC_035088.1	64687917	64742768	LOC110538107	NC_048576.1	67873398	67932680	79.1894	-1.16156	0.377546	-3.0766	0.00209377	0.0191498	27	66	64	127	103	89	28.8045	48.9767	68.8327	111.07	93.9758	123.477	1.60734	2.40994	3.76267	6.4037	5.13522	5.69319	-1.16769	2.50051	0.00438517	0.0434706
gene22222	LOC110538110	keratin, type I cytoskeletal 13-like	CDS	omy12	NC_035088.1	64872003	64874200	LOC110538110	NC_048576.1	68050305	68052859	122.939	-2.49865	0.412833	-6.05245	1.4266e-09	5.01775e-08	32	52	35	147	171	247	34.1386	38.5877	37.6429	128.561	156.018	342.684	3.85124	3.83858	4.15995	14.9847	17.2354	31.9424	-2.50065	3.1151	2.68e-08	1.05e-06
gene22235	LOC110538123	E3 ubiquitin/ISG15 ligase TRIM25-like	CDS	omy12	NC_035088.1	65113087	65129791	LOC110538123	NC_048576.1	68292802	68308952	400.711	0.667698	0.215821	3.09375	0.00197641	0.018284	511	637	427	376	376	184	545.151	472.7	459.243	328.836	343.057	255.279	21.5705	16.4929	17.8008	13.4434	13.2924	8.34601	0.660577	4.81603	0.00365781	0.0377651
gene22237	LOC110538125	F-box/LRR-repeat protein 19-like	CDS	omy12	NC_035088.1	65148131	65176448	LOC110538125	NC_048576.1	68327260	68355287	554.503	0.700076	0.196409	3.56438	0.000364723	0.00440035	678	798	693	507	473	282	723.312	592.173	745.329	443.404	431.559	391.242	14.2043	10.2544	14.3382	8.99665	8.29906	6.34835	0.692952	5.28188	0.00111551	0.0144517
gene22240	LOC110538949	sterile alpha motif domain-containing protein 14-like	CDS	omy12	NC_035088.1	65220398	65262329	LOC110538949	NC_048576.1	68398669	68437592	249.376	2.31247	0.253274	9.1303	6.83121e-20	7.00024e-18	461	509	351	105	98	49	491.809	377.715	377.504	91.8293	89.4139	67.9818	25.7666	17.4498	19.3746	4.97081	4.58732	2.94288	2.30457	4.13548	5.74e-17	7.26e-15
gene22242	LOC110538128	mucin-5AC-like	CDS	omy12	NC_035088.1	65319148	65340444	LOC110538128	NC_048576.1	68496910	68517925	278.162	-1.18276	0.227225	-5.20523	1.93756e-07	4.95978e-06	141	276	143	448	407	286	150.423	204.812	153.798	391.805	371.341	396.792	5.23498	6.28524	5.24328	14.0882	12.6551	11.4099	-1.18981	4.2928	1.1e-06	3.28e-05
gene22243	LOC110538130	zinc finger protein 281-like	CDS	omy12	NC_035088.1	65349896	65362317	LOC110538130	NC_048576.1	68527400	68539595	471.861	0.70821	0.197517	3.58557	0.000336348	0.00410501	598	725	541	441	407	228	637.965	538.002	581.851	385.683	371.341	316.323	15.8243	11.7674	14.1381	9.88428	9.01977	6.48306	0.701211	5.05032	0.000978467	0.0129989
gene22254	LOC110538951	1-phosphatidylinositol 4,5-bisphosphate phosphodiesterase delta-3-A-like	CDS	omy12	NC_035088.1	65688428	65716792	LOC110538951	NC_048576.1	68881557	68910470	274.513	-2.42169	0.308651	-7.84605	4.29333e-15	2.89591e-13	60	100	113	659	419	309	64.0099	74.2072	121.533	576.338	382.29	428.702	1.9182	1.96092	3.56773	17.8447	11.2185	10.615	-2.42812	4.27455	8.1e-14	6.97e-12
gene22262	LOC110538145	ADP-ribosylation factor-like protein 5B	CDS	omy12	NC_035088.1	65927682	65931821	LOC110538145	NC_048576.1	69110459	69114707	165.265	1.35037	0.309545	4.36244	1.28617e-05	0.000226315	251	231	253	86	94	86	267.775	171.419	272.104	75.2126	85.7643	119.315	19.9146	11.2416	19.8239	5.77934	6.246	7.33191	1.34225	3.54509	4.97e-05	0.000990478
gene22269	LOC110538152	probable phosphatase phospho1	CDS	omy12	NC_035088.1	66092603	66096043	LOC110538152	NC_048576.1	69281905	69285387	788.548	3.70662	0.22716	16.3172	7.45124e-60	5.06875e-57	1459	1726	1448	151	98	83	1556.51	1280.82	1557.34	132.059	89.4139	115.153	91.1501	66.1393	89.339	7.99026	5.12749	5.57187	3.69803	5.78651	3e-46	2.32e-43
gene22272	LOC110538155	uncharacterized LOC110538155	CDS	omy12	NC_035088.1	66128713	66134494	LOC110538155	NC_048576.1	69315451	69321518	274.387	-0.687334	0.198053	-3.47045	0.000519581	0.00595841	205	283	188	397	372	237	218.7	210.006	202.196	347.202	339.408	328.81	6.19616	5.24653	5.61173	10.1634	9.41647	7.69729	-0.693909	4.27314	0.00195292	0.0228561
gene22278	LOC110538161	integrin beta-3-like	CDS	omy12	NC_035088.1	66398899	66415781	LOC110538161	NC_048576.1	69587424	69604222	635.418	-0.97856	0.195131	-5.01489	5.30633e-07	1.2567e-05	398	654	346	972	864	643	424.599	485.315	372.127	850.077	788.302	892.088	16.2384	16.3664	13.9414	33.5899	29.5223	28.1898	-0.985394	5.47908	3.8e-06	0.000101145
gene22294	LOC110538177	peptidyl-prolyl cis-trans isomerase FKBP10-like	CDS	omy12	NC_035088.1	66754330	66759412	LOC110538177	NC_048576.1	69952422	69957520	886.038	-0.757407	0.23255	-3.25697	0.00112609	0.0115137	489	1079	606	1082	1233	916	521.681	800.695	651.76	946.279	1124.97	1270.84	24.5481	33.2236	30.0436	46.0064	51.838	49.4112	-0.764317	5.95698	0.00160649	0.0195292
gene22302	hsp70a	heat shock protein 70a	CDS	omy12	NC_035088.1	66825718	66829287	hsp70a	NC_048576.1	70022599	70026160	4560.12	2.02586	0.457985	4.42342	9.71506e-06	0.000176383	4111	15952	5339	755	2594	1707	4385.75	11837.5	5742.15	660.296	2366.73	2368.26	205.189	488.358	263.17	31.918	108.431	91.5506	2.01943	8.31554	0.00056635	0.00817754
gene22307	LOC110538187	histone acetyltransferase KAT2A-like	CDS	omy12	NC_035088.1	67102647	67112148	LOC110538187	NC_048576.1	70308700	70318056	265.438	-0.731155	0.223923	-3.2652	0.00109386	0.0112272	199	294	156	411	334	238	212.3	218.169	167.78	359.446	304.737	330.197	5.51148	4.99435	4.26687	9.64137	7.74707	7.08292	-0.737834	4.2258	0.00237818	0.0268174
gene22315	LOC110538194	signal transducer and activator of transcription 3	CDS	omy12	NC_035088.1	67376408	67399540	LOC110538194	NC_048576.1	70587166	70609969	975.753	-0.770515	0.202245	-3.8098	0.000139077	0.00191086	595	1045	699	1289	1224	1044	634.765	775.465	751.782	1127.31	1116.76	1448.43	18.0665	19.4621	20.9606	33.1506	31.1253	34.0626	-0.777408	6.09571	0.000439809	0.00658913
gene22318	LOC110538198	serine/threonine-protein kinase 17A-like	CDS	omy12	NC_035088.1	67461758	67478056	LOC110538198	NC_048576.1	70671846	70687807	352.611	1.75158	0.266388	6.57528	4.85633e-11	2.06197e-09	590	839	353	198	181	105	629.431	622.598	379.655	173.164	165.142	145.675	26.0691	22.738	15.4035	7.41004	6.69774	4.98521	1.7442	4.63264	2.35e-10	1.26e-08
gene22319	LOC110538199	estradiol 17-beta-dehydrogenase 1-like	CDS	omy12	NC_035088.1	67524890	67527090	LOC110538199	NC_048576.1	70734239	70736353	676.588	-3.13379	0.856586	-3.65847	0.000253726	0.0032255	52	75	283	1298	849	1250	55.4752	55.6554	304.37	1135.18	774.616	1734.23	5.95411	5.26734	32.0015	125.884	81.4137	153.796	-3.14157	5.5678	0.000170642	0.00291333
gene22320	LOC110538200	coenzyme Q-binding protein COQ10 homolog, mitochondrial-like	CDS	omy12	NC_035088.1	67535461	67543525	si:ch73-141c7.1	NC_048576.1	70745535	70750237	1097.74	-0.856536	0.292948	-2.92385	0.00345728	0.0290273	993	756	673	1958	1126	1083	1059.36	561.006	723.819	1712.4	1027.35	1502.54	57.851	27.0147	38.721	96.6176	54.9385	67.7971	-0.86257	6.26603	0.00468964	0.0459238
[truncated: 2,575 more rows]

## Sheet: Table S3 S_C
Table S3. Differentially expressed genes for the salmon pituitaty homogenate versus control treatment comparison (S_C).
[truncated: 729 more rows]

## Sheet: Table S4 F_C
Table S4. Differentially expressed genes for the fresh tissue versus control treatment comparison (F_C).
[truncated: 1,994 more rows]

## Sheet: Table S5 All DEGs 
Table S5. Differentially expressed genes for all treatment comparisons. Columns C,D,E: indicates DEGs included in enriched KEGG pathways. Columns F,G,H: ED = significant with edgeR and DES2, Ez = significant with edgeR only.
[truncated: 5,293 more rows]

[truncated: 3 more sheets: Table S6 S_C vs M-C opposites, Table S7 S_C KEGG pathways, Table S8 M_C KEGG Pathways]
